# Supplementary material for: Potential coupling of microbial methane, nitrogen, and sulphur cycling in the Okinawa Trough cold seep sediments
Source: Microbiol Spectr. 2024 May 1;12(6):e03490-23. doi: 10.1128/spectrum.03490-23 (PMC11237511; doi:10.1128/spectrum.03490-23)
Supplement: Supplemental Tables — Tables S1-S8. [file spectrum.03490-23-s0002.xlsx]

## Sheet: Table S1
Table S1. Metagenomics sequencing staistics for each sediment sample.
Depth (cmbsf)	Raw Reads	Clean Reads	Raw Base(G)	Clean Base(G)	Effective Rate(%)	Error Rate(%)	Q20(%)	Q30(%)	GC Content(%)
4 cm	297564038	296972296	44.63	44.55	99.8	0.03	97.66	93.26	49.86
19 cm	298354742	297889556	44.75	44.68	99.84	0.03	97.75	93.35	47.88
34 cm	299329570	298880658	44.9	44.83	99.85	0.03	97.56	92.87	45.88
49 cm	315723238	315158762	47.36	47.27	99.82	0.03	97.15	91.94	43.91
64 cm	294432914	293847376	44.16	44.08	99.8	0.03	96.7	91.12	42.6
79 cm	297391976	296887778	44.61	44.53	99.83	0.03	97.63	92.97	43.41
94 cm	369556178	368894238	55.43	55.33	99.82	0.03	97.61	92.88	43.45
109 cm	391049246	387444350	58.66	58.12	99.08	0.03	97.91	93.79	45.66
124 cm	295071088	294454956	44.26	44.17	99.79	0.03	97.66	93.03	43.05
139 cm	414402944	411143146	62.16	61.67	99.21	0.03	98.07	94.22	46.01

## Sheet: Table S2
Table S2. Genome statistics of recovered bacterial and archaeal genomes.
CheckM results					GTDB-tK classification
Bin Id	size	completeness	contamination (%)	strain_heterogeneity	Domain	Phylum	Class	Order	Family	Genus	Species
S4C11912	0.504674	64.02	0.93	0	d__Archaea	p__Aenigmatarchaeota	c__Aenigmatarchaeia	o__CG10238-14	f__CG10238-14	g__	s__
A10_SemiBin_bin.75_sub	0.943332	78.5	4.21	16.67	d__Archaea		c__Aenigmatarchaeia	o__QMZP01	f__QMZP01	g__	s__
A9_SemiBin_bin.205	0.782929	76.35	0.93	0	d__Archaea		c__Aenigmatarchaeia	o__QMZP01	f__QMZP01	g__	s__
S4C2912	0.604977	67.25	3.12	50	d__Archaea		c__Aenigmatarchaeia	o__QMZP01	f__QMZP01	g__	s__
S5C2907	0.790797	88.79	0.93	0	d__Archaea		c__Aenigmatarchaeia	o__QMZP01	f__QMZP01	g__	s__
A3_concoct_bin.87	0.765491	80.84	3.34	50	d__Archaea		c__Aenigmatarchaeia	o__QMZP01	f__QMZT01	g__CS3-C152	s__
A9_SemiBin_bin.166	0.925104	91.12	1.47	100	d__Archaea		c__Aenigmatarchaeia	o__QMZP01	f__QMZT01	g__CS3-C152	s__
A8_SemiBin_bin.0	3.22939	92.95	3.27	0	d__Archaea	p__Asgardarchaeota	c__Heimdallarchaeia	o__UBA460	f__UBA460	g__UBA460	s__
S10C3637	0.843703	59.12	0.47	100	d__Archaea		c__Heimdallarchaeia	o__UBA460	f__UBA460	g__UBA460	s__
S9C3637	2.16138	80.84	1.87	0	d__Archaea		c__Heimdallarchaeia	o__UBA460	f__UBA460	g__UBA460	s__
S10C10046	0.700739	50.5	0.47	0	d__Archaea		c__Heimdallarchaeia	o__UBA460	f__UBA460	g__UBA460	s__UBA460 sp001940755
A2_metabat2_bin.100	1.5569	69.96	8.64	0	d__Archaea		c__Hermodarchaeia	o__Hermodarchaeles	f__Hermodarchaeaceae	g__Hermodarchaeum	s__
A4_SemiBin_bin.112_sub	2.21792	70.72	0.93	0	d__Archaea		c__Lokiarchaeia	o__CR-4	f__SOKP01	g__6H3-1	s__
A5_SemiBin_bin.7	2.34405	91.05	4.21	40	d__Archaea		c__Thorarchaeia	o__Thorarchaeales	f__Thorarchaeaceae	g__WTCK01	s__
A2_concoct_bin.154	0.545552	53.04	7.49	50	d__Archaea	p__Hadarchaeota	c__Hadarchaeia	o__Hadarchaeales	f__Hadarchaeaceae	g__DG-33	s__
A4_metabat2_bin.31	0.982849	76.4	5.6	11.11	d__Archaea		c__Hadarchaeia	o__Hadarchaeales	f__Hadarchaeaceae	g__DG-33	s__
A5_concoct_bin.201_sub	0.738323	63.66	2.48	0	d__Archaea		c__Hadarchaeia	o__Hadarchaeales	f__Hadarchaeaceae	g__DG-33	s__
S1C12952	0.957912	75.33	3.6	33.33	d__Archaea		c__Hadarchaeia	o__Hadarchaeales	f__Hadarchaeaceae	g__DG-33	s__
A10_maxbin2_bin.80	1.13959	59.15	4.58	85.71	d__Archaea	p__Halobacteriota	c__Methanosarcinia	o__Methanosarcinales	f__Methanocomedenaceae	g__Methanocomedens	s__Methanocomedens sp009649835
S9C2020	1.82313	94.12	1.53	66.67	d__Archaea		c__Methanosarcinia	o__Methanosarcinales	f__Methanocomedenaceae	g__Methanomarinus	s__Methanomarinus sp002926195
S4C3464	1.23209	73.37	2.06	66.67	d__Archaea		c__Methanosarcinia	o__Methanosarcinales	f__Methanogasteraceae	g__Methanogaster	s__
S4C6609	1.65197	81.65	3.27	28.57	d__Archaea		c__Methanosarcinia	o__Methanosarcinales	f__Methanogasteraceae	g__Methanogaster	s__
S6C3743	1.63936	72.54	2.06	20	d__Archaea		c__Methanosarcinia	o__Methanosarcinales	f__Methanogasteraceae	g__Methanogaster	s__
A3_SemiBin_bin.166	1.13354	57.35	6.26	91.67	d__Archaea		c__Methanosarcinia	o__Methanosarcinales	f__Methanosarcinaceae	g__	s__
A5_rosella_rosella_bin.1325_sub	1.51793	56.74	1.96	66.67	d__Archaea		c__Methanosarcinia	o__Methanosarcinales	f__Methanosarcinaceae	g__	s__
A7_maxbin2_bin.81_sub	2.30229	57.47	6.35	50	d__Archaea		c__Methanosarcinia	o__Methanosarcinales	f__Methanosarcinaceae	g__	s__
A8_maxbin2_bin.39_sub	2.5898	66.83	9.81	61.11	d__Archaea		c__Methanosarcinia	o__Methanosarcinales	f__Methanosarcinaceae	g__	s__
A10_SemiBin_bin.120	1.45714	73.91	1.47	66.67	d__Archaea		c__Syntropharchaeia	o__ANME-1	f__ANME-1	g__JACGMN01	s__
A9_maxbin2_bin.152_sub	1.27565	56.75	9.77	21.05	d__Archaea		c__Syntropharchaeia	o__ANME-1	f__ANME-1	g__QENJ01	s__
A3_concoct_bin.160	0.921783	56.18	8.16	57.14	d__Archaea	p__Methanobacteriota_B	c__Thermococci	o__Methanofastidiosales	f__B48-G16	g__B48-G16	s__
A4_maxbin2_bin.56	0.658558	58.51	3.22	12.5	d__Archaea		c__Thermococci	o__Methanofastidiosales	f__B48-G16	g__B48-G16	s__
A8_metabat2_bin.70	1.4891	76.16	6.92	31.25	d__Archaea		c__Thermococci	o__Methanofastidiosales	f__B48-G16	g__B48-G16	s__
A5_SemiBin_bin.89_sub	0.816201	72.9	0.47	0	d__Archaea	p__Micrarchaeota	c__Micrarchaeia	o__Anstonellales	f__Bilamarchaeaceae	g__	s__
S1C1252	1.05762	84.5	2.88	0	d__Archaea		c__Micrarchaeia	o__Anstonellales	f__Bilamarchaeaceae	g__CAIKOA01	s__
A6_metabat2_bin.12	0.829846	81.31	0.93	100	d__Archaea	p__Nanoarchaeota	c__Nanoarchaeia	o__B33-G15	f__	g__	s__
A3_concoct_bin.55	0.801517	56.63	3.27	25	d__Archaea		c__Nanoarchaeia	o__Pacearchaeales	f__GW2011-AR1	g__JAGVXH01	s__
A3_SemiBin_bin.2	1.54583	84.58	2.88	20	d__Archaea		c__Nanoarchaeia	o__Woesearchaeales	f__JACPBO01	g__	s__
A10_SemiBin_bin.242	0.870792	59.74	2.97	18.18	d__Archaea	p__Thermoplasmatota	c__E2	o__DHVEG-1	f__DHVEG-1	g__	s__
A2_SemiBin_bin.0	0.817771	54.93	2	33.33	d__Archaea		c__E2	o__DHVEG-1	f__DHVEG-1	g__	s__
A5_metabat2_bin.128_sub	0.795943	59.94	0.8	0	d__Archaea		c__E2	o__DHVEG-1	f__DHVEG-1	g__	s__
A9_SemiBin_bin.18	1.21491	75.28	3.6	16.67	d__Archaea		c__E2	o__DHVEG-1	f__DHVEG-1	g__	s__
S3C3410	0.764019	57.73	1.6	0	d__Archaea		c__E2	o__DHVEG-1	f__DHVEG-1	g__	s__
A8_metabat2_bin.77	1.80559	72.26	6.93	60	d__Archaea		c__E2	o__DHVEG-1	f__DHVEG-1	g__JAFGPP01	s__
S3C5234	2.80848	95.6	4.37	0	d__Archaea		c__E2	o__DHVEG-1	f__DHVEG-1	g__SG8-52-3	s__
A4_concoct_bin.31	0.828339	68.98	4	0	d__Archaea		c__E2	o__UBA202	f__	g__	s__
A8_concoct_bin.49	0.716402	69.96	6.06	60	d__Archaea		c__E2	o__UBA202	f__	g__	s__
A9_concoct_bin.73_sub	0.932775	74.09	8.23	78.57	d__Archaea		c__E2	o__UBA202	f__	g__	s__
A2_SemiBin_bin.154	2.43699	72.41	2.58	83.33	d__Archaea		c__Thermoplasmata	o__	f__	g__	s__
A7_SemiBin_bin.127	0.76397	54.48	6.52	81.82	d__Archaea		c__Thermoplasmata	o__	f__	g__	s__
S5C14855	0.639303	63.94	3.2	75	d__Archaea		c__Thermoplasmata	o__RBG-16-68-12	f__	g__	s__
A2_maxbin2_bin.371	0.941345	51.77	1.6	20	d__Archaea		c__Thermoplasmata	o__RBG-16-68-12	f__SOIM01	g__	s__
S3C31152	1.26342	79.2	0.8	0	d__Archaea		c__Thermoplasmata	o__SG8-5	f__	g__	s__
A3_metabat2_bin.101_sub	1.55135	77.35	3.12	40	d__Archaea	p__Thermoproteota	c__Bathyarchaeia	o__	f__	g__	s__
S2C10222	1.2094	74.3	2.8	0	d__Archaea		c__Bathyarchaeia	o__	f__	g__	s__
A1_SemiBin_bin.13	1.26108	88.47	3.12	20	d__Archaea		c__Bathyarchaeia	o__40CM-2-53-6	f__RBG-13-38-9	g__RBG-13-38-9	s__
A3_SemiBin_bin.10	1.70464	88.47	2.8	50	d__Archaea		c__Bathyarchaeia	o__40CM-2-53-6	f__RBG-13-38-9	g__RBG-13-38-9	s__
A5_SemiBin_bin.198	0.902247	71.04	1.94	0	d__Archaea		c__Bathyarchaeia	o__B25	f__B25	g__	s__
A9_maxbin2_bin.343_sub	2.72445	60.6	4.93	0	d__Archaea		c__Bathyarchaeia	o__B25	f__B25	g__	s__
S1C4220	1.18447	86.92	2.8	0	d__Archaea		c__Bathyarchaeia	o__B26-1	f__BA1	g__	s__
A3_SemiBin_bin.234_sub	0.673138	60.86	9.81	0	d__Archaea		c__Bathyarchaeia	o__B26-1	f__BA1	g__B1-G15	s__
S3C7256	0.963556	83.73	1.87	0	d__Archaea		c__Bathyarchaeia	o__B26-1	f__BA1	g__B1-G15	s__
A5_SemiBin_bin.91	0.962526	73.05	5.61	37.5	d__Archaea		c__Bathyarchaeia	o__B26-1	f__BA1	g__SOJZ01	s__
A3_SemiBin_bin.45	1.11114	96.19	2.8	0	d__Archaea		c__Bathyarchaeia	o__B26-1	f__SOJC01	g__	s__
A7_metabat2_bin.68	0.660136	59.15	4.33	8.33	d__Archaea		c__Bathyarchaeia	o__B26-1	f__SOJC01	g__	s__
A3_metabat2_bin.2_sub	0.904596	64.52	7.79	9.09	d__Archaea		c__Bathyarchaeia	o__B26-1	f__SOJC01	g__SOJC01	s__
A4_maxbin2_bin.207_sub	4.2209	69.24	9.31	5.56	d__Archaea		c__Bathyarchaeia	o__B26-1	f__SOJC01	g__SOJC01	s__
S1C2086	1.82925	100	5.61	0	d__Archaea		c__Bathyarchaeia	o__B26-1	f__SOJC01	g__SOJC01	s__SOJC01 sp004376645
S3C2360	1.09745	90.78	0.97	0	d__Archaea		c__Bathyarchaeia	o__B26-1	f__SOJC01	g__SOJC01	s__SOJC01 sp004376645
A2_SemiBin_bin.182_sub	1.06963	63.06	4.67	0	d__Archaea		c__Bathyarchaeia	o__B26-1	f__UBA233	g__	s__
A3_SemiBin_bin.48	0.970204	88.79	2.88	0	d__Archaea		c__Bathyarchaeia	o__B26-1	f__UBA233	g__	s__
S6C1917	0.763799	73.52	0.93	100	d__Archaea		c__Bathyarchaeia	o__B26-1	f__UBA233	g__	s__
S9C2389	0.879583	80.92	1.4	50	d__Archaea		c__Bathyarchaeia	o__B26-1	f__UBA233	g__	s__
A4_metabat2_bin.79_sub	1.83873	69.88	9.35	16.67	d__Archaea		c__Bathyarchaeia	o__B26-1	f__UBA233	g__SOJA01	s__
A4_SemiBin_bin.48_sub	0.86252	65.18	1.87	0	d__Archaea		c__Bathyarchaeia	o__B26-1	f__UBA233	g__SOJA01	s__
A6_maxbin2_bin.31_sub	1.13002	60.18	5.14	37.5	d__Archaea		c__Bathyarchaeia	o__B26-1	f__UBA233	g__SOJA01	s__
A8_metabat2_bin.28	1.16083	82.4	1.4	50	d__Archaea		c__Bathyarchaeia	o__B26-1	f__UBA233	g__SOJA01	s__SOJA01 sp004376975
A9_rosella_rosella_bin.2777_sub	0.456892	59.36	0.93	100	d__Archaea		c__Bathyarchaeia	o__B26-1	f__UBA233	g__SOJA01	s__SOJA01 sp004376975
A1_SemiBin_bin.29_sub	1.22936	74.3	3.74	50	d__Archaea		c__Bathyarchaeia	o__RBG-16-48-13	f__	g__	s__
A10_metabat2_bin.51_sub	1.25442	89.81	2.34	25	d__Archaea		c__Bathyarchaeia	o__RBG-16-48-13	f__	g__	s__
A8_SemiBin_bin.4_sub	1.19983	89.81	1.05	0	d__Archaea		c__Bathyarchaeia	o__RBG-16-48-13	f__	g__	s__
S6C89609	0.224489	53.88	0.07	0	d__Archaea		c__Bathyarchaeia	o__RBG-16-48-13	f__	g__	s__
A3_maxbin2_bin.33_sub	1.31838	71.5	7.01	55.56	d__Archaea		c__Bathyarchaeia	o__TCS64	f__TCS64	g__	s__
A4_SemiBin_bin.43_sub	1.32307	77.18	1.94	100	d__Archaea		c__Bathyarchaeia	o__TCS64	f__TCS64	g__	s__
A9_metabat2_bin.79	1.76659	88.79	3.27	40	d__Archaea		c__Bathyarchaeia	o__TCS64	f__TCS64	g__RBG-16-57-9	s__
A10_SemiBin_bin.433	0.77123	53.25	2.1	75	d__Archaea		c__Nitrososphaeria	o__Nitrososphaerales	f__Nitrosopumilaceae	g__JACEMX01	s__
A1_SemiBin_bin.51_sub	1.50833	63.71	5.51	47.06	d__Bacteria	p__Acidobacteriota	c__Aminicenantia	o__Aminicenantales	f__Aminicenantaceae	g__	s__
A10_SemiBin_bin.44	2.43637	77.13	1.88	0	d__Bacteria		c__Aminicenantia	o__Aminicenantales	f__Aminicenantaceae	g__	s__
A3_SemiBin_bin.39	2.54124	81	2.56	0	d__Bacteria		c__Aminicenantia	o__Aminicenantales	f__Aminicenantaceae	g__	s__
A6_SemiBin_bin.2	2.75597	87.01	1.71	0	d__Bacteria		c__Aminicenantia	o__Aminicenantales	f__Aminicenantaceae	g__	s__
S6C3443	2.10476	80.8	0.91	50	d__Bacteria		c__Aminicenantia	o__Aminicenantales	f__Aminicenantaceae	g__	s__
A8_SemiBin_bin.23	1.63549	82.31	2.56	50	d__Bacteria		c__Aminicenantia	o__Aminicenantales	f__Aminicenantaceae	g__Aminicenans	s__Aminicenans sakinawicola
A4_concoct_bin.206	2.02644	76.05	3.16	40	d__Bacteria		c__Aminicenantia	o__Aminicenantales	f__Aminicenantaceae	g__SOIA01	s__
S3C2180	1.31296	67.3	5.9	25	d__Bacteria		c__Aminicenantia	o__Aminicenantales	f__Aminicenantaceae	g__SOIA01	s__
A1_maxbin2_bin.4_sub	0.83044	53.84	7.21	55.56	d__Bacteria		c__Aminicenantia	o__Aminicenantales	f__Aminicenantaceae	g__SOIV01	s__SOIV01 sp004377005
A3_maxbin2_bin.10_sub	1.06004	70.61	7.19	53.85	d__Bacteria		c__Aminicenantia	o__Aminicenantales	f__Aminicenantaceae	g__SOIV01	s__SOIV01 sp004377005
A4_SemiBin_bin.12_sub	2.28474	88.66	2.56	33.33	d__Bacteria		c__Aminicenantia	o__Aminicenantales	f__Aminicenantaceae	g__SOIV01	s__SOIV01 sp004377005
A9_SemiBin_bin.23	2.56161	88.66	4.27	40	d__Bacteria		c__Aminicenantia	o__Aminicenantales	f__Aminicenantaceae	g__SOIV01	s__SOIV01 sp004377005
S6C2164	1.07427	66.27	0.9	0	d__Bacteria		c__Aminicenantia	o__UBA2199	f__UBA2199	g__	s__
A10_metabat2_bin.43	3.41457	93.48	1.17	77.78	d__Bacteria	p__Actinobacteriota	c__Actinomycetia	o__Mycobacteriales	f__Mycobacteriaceae	g__Mycobacterium	s__
A8_concoct_bin.10	2.17455	59.36	2.13	35.71	d__Bacteria		c__Actinomycetia	o__Mycobacteriales	f__Mycobacteriaceae	g__Mycobacterium	s__
A9_SemiBin_bin.276	1.1292	62.04	0.83	0	d__Bacteria		c__Aquicultoria	o__	f__	g__	s__
A10_SemiBin_bin.102	1.05968	74.85	2.27	33.33	d__Bacteria		c__Humimicrobiia	o__Humimicrobiales	f__Humimicrobiaceae	g__Hydromicrobium	s__Hydromicrobium sp004376325
A9_SemiBin_bin.16	1.18303	82.73	0.45	100	d__Bacteria		c__Humimicrobiia	o__JAHJRV01	f__JAHJRV01	g__JAHJRV01	s__
S1C2674	0.777785	63.54	0	0	d__Bacteria		c__Humimicrobiia	o__JAHJRV01	f__JAHJRV01	g__JAHJRV01	s__JAHJRV01 sp018830725
A5_metabat2_bin.86	1.24328	75.47	3.47	40	d__Bacteria	p__Aerophobota	c__Aerophobia	o__Aerophobales	f__	g__	s__
A7_metabat2_bin.53_sub	1.49793	76.98	2.16	25	d__Bacteria		c__Aerophobia	o__Aerophobales	f__AE-B3A	g__	s__
S7C2079	0.386138	59.51	0	0	d__Bacteria		c__Aerophobia	o__Aerophobales	f__AE-B3A	g__	s__
A7_SemiBin_bin.69_sub	0.868457	51.48	2.15	0	d__Bacteria		c__Aerophobia	o__Aerophobales	f__AE-B3A	g__AE-B3A	s__
A7_SemiBin_bin.41	1.61192	79.66	2.85	75	d__Bacteria		c__Aerophobia	o__Aerophobales	f__AE-B3A	g__AE-B3B	s__
S10C6611	0.58744	52.05	1.12	100	d__Bacteria		c__Aerophobia	o__Aerophobales	f__AE-B3A	g__AE-B3B	s__
A4_metabat2_bin.24	0.661038	77.27	5.24	100	d__Bacteria		c__Aerophobia	o__Aerophobales	f__AE-B3A	g__AE-B3B	s__AE-B3B sp005223085
A2_SemiBin_bin.14	1.26049	81.65	1.12	100	d__Bacteria		c__Aerophobia	o__Aerophobales	f__AE-B3A	g__SOJT01	s__
A10_SemiBin_bin.115	1.4006	76.12	2.85	75	d__Bacteria		c__Aerophobia	o__Aerophobales	f__Aerophobaceae	g__Aerophobus	s__
A7_maxbin2_bin.175_sub	1.43941	57.04	8.24	20	d__Bacteria		c__Aerophobia	o__Aerophobales	f__Aerophobaceae	g__Aerophobus	s__
S9C3829	1.26679	91.53	0.85	0	d__Bacteria		c__Aerophobia	o__Aerophobales	f__Aerophobaceae	g__Aerophobus	s__
A8_metabat2_bin.109_sub	1.20284	67.4	8.9	6.67	d__Bacteria		c__Aerophobia	o__Aerophobales	f__B47-G16	g__	s__
A8_metabat2_bin.106_sub	2.4442	71.15	4.75	0	d__Bacteria	p__Armatimonadota	c__CAIYQO01	o__WVXJ01	f__DTIZ01	g__	s__
A5_metabat2_bin.35_sub	2.91594	61.95	6.75	55.56	d__Bacteria		c__UBA5377	o__UBA5377	f__UBA11051	g__JAAYSP01	s__
A5_concoct_bin.148	4.34585	72.98	2.06	100	d__Bacteria		c__UBA5377	o__UBA5377	f__UBA5352	g__	s__
A5_SemiBin_bin.66	1.65779	67.42	1.11	33.33	d__Bacteria	p__Bacteroidota	c__Bacteroidia	o__Bacteroidales	f__VadinHA17	g__JADFUQ01	s__
A3_SemiBin_bin.255	1.83214	52.69	2.48	0	d__Bacteria		c__Bacteroidia	o__Bacteroidales	f__VadinHA17	g__JADFUQ01	s__JADFUQ01 sp015222065
A3_concoct_bin.169	1.22184	71.03	1.85	0	d__Bacteria	p__Bipolaricaulota	c__Bipolaricaulia	o__UBA7950	f__UBA9294	g__M55B144	s__
A8_SemiBin_bin.161_sub	0.869821	60.86	4.58	75	d__Bacteria		c__Bipolaricaulia	o__UBA7950	f__UBA9294	g__M55B144	s__
A2_metabat2_bin.29	1.26617	88.14	1.69	0	d__Bacteria		c__Bipolaricaulia	o__UBA7950	f__UBA9294	g__UBA9294	s__
A5_SemiBin_bin.149_sub	0.906074	65.33	0.15	100	d__Bacteria		c__Bipolaricaulia	o__UBA7950	f__UBA9294	g__UBA9294	s__
A7_metabat2_bin.20	1.12938	79.66	0.15	100	d__Bacteria		c__Bipolaricaulia	o__UBA7950	f__UBA9294	g__UBA9294	s__
A8_SemiBin_bin.6	1.2391	94.31	0.41	0	d__Bacteria	p__Campylobacterota	c__Desulfurellia	o__	f__	g__	s__
A2_metabat2_bin.10	1.08011	54.24	0.26	100	d__Bacteria	p__Chloroflexota	c__Anaerolineae	o__Anaerolineales	f__E44-bin32	g__	s__
A6_SemiBin_bin.5	2.92836	90.45	6.36	0	d__Bacteria		c__Anaerolineae	o__Anaerolineales	f__E44-bin32	g__	s__
S4C13992	2.00619	79.09	1.82	0	d__Bacteria		c__Anaerolineae	o__Anaerolineales	f__UBA11858	g__B10-G9	s__
A4_SemiBin_bin.32	2.86059	76.36	3.72	20	d__Bacteria		c__Anaerolineae	o__Anaerolineales	f__UBA4823	g__DSPF01	s__
A8_concoct_bin.29_sub	2.57506	66.21	2.25	42.86	d__Bacteria		c__Anaerolineae	o__B4-G1	f__B4-G1	g__BS750m-G37	s__
A10_SemiBin_bin.327	1.74919	64.31	1.83	0	d__Bacteria		c__Anaerolineae	o__UBA7937	f__B3-Chlor	g__B3-Chlor	s__
A1_SemiBin_bin.18	0.92287	86.8	2.72	50	d__Bacteria		c__Dehalococcoidia	o__Dehalococcoidales	f__	g__	s__
A2_metabat2_bin.77	0.758123	78.38	1.16	100	d__Bacteria		c__Dehalococcoidia	o__Dehalococcoidales	f__ARS1013	g__ARS1013	s__
S3C2448	0.561271	63.37	2.25	0	d__Bacteria		c__Dehalococcoidia	o__Dehalococcoidales	f__ARS1013	g__ARS1013	s__
A1_concoct_bin.121	0.50484	53.38	4.46	33.33	d__Bacteria		c__Dehalococcoidia	o__Dehalococcoidales	f__Dehalococcoidaceae	g__	s__
A4_SemiBin_bin.125	0.624181	52.54	0.33	100	d__Bacteria		c__Dehalococcoidia	o__Dehalococcoidales	f__E44-bin88	g__	s__
A10_maxbin2_bin.165_sub	0.721563	53.3	6	41.67	d__Bacteria		c__Dehalococcoidia	o__Dehalococcoidales	f__JAHJRU01	g__	s__
A5_SemiBin_bin.166	0.693139	56.23	0	0	d__Bacteria		c__Dehalococcoidia	o__Dehalococcoidales	f__JAHJRU01	g__	s__
A10_SemiBin_bin.96	1.04683	57.43	0	0	d__Bacteria		c__Dehalococcoidia	o__Dehalococcoidales	f__RBG-16-60-22	g__JdFR-56	s__
A1_metabat2_bin.36	0.505622	54.18	0.5	100	d__Bacteria		c__Dehalococcoidia	o__Dehalococcoidales	f__W498	g__	s__
S3C10523	0.831095	58.09	7.52	10.53	d__Bacteria		c__Dehalococcoidia	o__Dehalococcoidales	f__W498	g__W498	s__
A9_SemiBin_bin.120_sub	1.79221	71.95	6.44	0	d__Bacteria		c__Dehalococcoidia	o__E44-bin15	f__E44-bin15	g__	s__
S3C2045	0.618183	58.09	0.09	100	d__Bacteria		c__Dehalococcoidia	o__E44-bin15	f__E44-bin15	g__	s__
A10_SemiBin_bin.22	1.16911	57.71	3.96	20	d__Bacteria		c__Dehalococcoidia	o__E44-bin15	f__E44-bin15	g__E29-bin15	s__
A4_SemiBin_bin.4	1.66017	89.27	0	0	d__Bacteria		c__Dehalococcoidia	o__E44-bin15	f__E44-bin15	g__JADFVG01	s__JADFVG01 sp015222405
A5_SemiBin_bin.320	1.07994	59.46	0.33	0	d__Bacteria		c__Dehalococcoidia	o__E44-bin15	f__E44-bin15	g__JADFVG01	s__JADFVG01 sp015222405
A5_SemiBin_bin.82	0.749834	82.89	0.5	100	d__Bacteria		c__Dehalococcoidia	o__GIF9	f__	g__	s__
A6_SemiBin_bin.54	0.569043	61.88	6.16	0	d__Bacteria		c__Dehalococcoidia	o__GIF9	f__AB-539-J10	g__20-14-all-45-10	s__
A2_metabat2_bin.76_sub	0.760054	55.45	8.12	10	d__Bacteria		c__Dehalococcoidia	o__GIF9	f__AB-539-J10	g__B68-G16	s__
A6_SemiBin_bin.83	0.821496	63.26	2.92	25	d__Bacteria		c__Dehalococcoidia	o__GIF9	f__AB-539-J10	g__B68-G16	s__
A4_SemiBin_bin.21	1.08918	76.86	4.73	0	d__Bacteria		c__Dehalococcoidia	o__GIF9	f__AB-539-J10	g__CG2-30-46-19	s__
A5_rosella_rosella_bin.1524_sub	1.21486	63.04	3.53	0	d__Bacteria		c__Dehalococcoidia	o__GIF9	f__AB-539-J10	g__CG2-30-46-19	s__
S9C1912	0.694684	53.47	0	0	d__Bacteria		c__Dehalococcoidia	o__GIF9	f__AB-539-J10	g__CG2-30-46-19	s__
A10_metabat2_bin.72_sub	0.771012	72.44	0	0	d__Bacteria		c__Dehalococcoidia	o__GIF9	f__AB-539-J10	g__E29-bin54	s__E29-bin54 sp004376695
A3_SemiBin_bin.85_sub	0.422645	53.29	1.39	33.33	d__Bacteria		c__Dehalococcoidia	o__GIF9	f__AB-539-J10	g__E29-bin54	s__E29-bin54 sp004376695
A4_maxbin2_bin.109_sub	1.34333	68.48	3.7	16.67	d__Bacteria		c__Dehalococcoidia	o__GIF9	f__AB-539-J10	g__E29-bin54	s__E29-bin54 sp004376695
A10_maxbin2_bin.68_sub	2.50273	81.24	9	41.67	d__Bacteria		c__Dehalococcoidia	o__GIF9	f__AB-539-J10	g__E29-bin73	s__E29-bin73 sp004375885
A7_metabat2_bin.24	0.99324	78.38	0.99	0	d__Bacteria		c__Dehalococcoidia	o__GIF9	f__AB-539-J10	g__E29-bin73	s__E29-bin73 sp004375885
A9_metabat2_bin.58	1.1022	64.03	5.45	0	d__Bacteria		c__Dehalococcoidia	o__GIF9	f__AB-539-J10	g__E44-bin10	s__
A3_SemiBin_bin.72	0.77091	68.48	0.61	100	d__Bacteria		c__Dehalococcoidia	o__GIF9	f__AB-539-J10	g__JADFUX01	s__JADFUX01 sp015222255
A3_metabat2_bin.102	0.820331	69.47	3.96	20	d__Bacteria		c__Dehalococcoidia	o__GIF9	f__AB-539-J10	g__JADFUZ01	s__
A10_SemiBin_bin.57	1.33683	81.35	0.99	0	d__Bacteria		c__Dehalococcoidia	o__GIF9	f__AB-539-J10	g__JADFUZ01	s__JADFUZ01 sp015222295
A5_SemiBin_bin.239	0.276358	53.51	4.83	4.35	d__Bacteria		c__Dehalococcoidia	o__GIF9	f__UBA5620	g__QYPU01	s__QYPU01 sp007280145
A1_SemiBin_bin.20	1.2495	86.8	2.09	66.67	d__Bacteria		c__Dehalococcoidia	o__JABGRK01	f__JABGRK01	g__JABGRK01	s__
A1_maxbin2_bin.198	2.18991	63.67	9.2	30.77	d__Bacteria		c__Dehalococcoidia	o__SM23-28-2	f__RBG-16-64-32	g__RBG-16-64-32	s__
A2_SemiBin_bin.28_sub	1.20068	53.91	5.39	20	d__Bacteria		c__Dehalococcoidia	o__SZUA-161	f__SZUA-161	g__SZUA-161	s__
A7_concoct_bin.17_sub	1.45488	54.18	2.88	14.29	d__Bacteria	p__Cloacimonadota	c__Cloacimonadia	o__Cloacimonadales	f__TCS61	g__JACNIV01	s__
A4_SemiBin_bin.51	1.54547	52.55	1.1	0	d__Bacteria		c__Cloacimonadia	o__JGIOTU-2	f__JGIOTU-2	g__	s__
A9_SemiBin_bin.300	0.793676	65.93	0.8	66.67	d__Bacteria		c__Cloacimonadia	o__JGIOTU-2	f__JGIOTU-2	g__JACNFI01	s__
S10C4013	1.5781	89.03	1.94	0	d__Bacteria	p__Desulfobacterota	c__BSN033	o__B13-G15	f__RBG-16-54-18	g__	s__
A2_maxbin2_bin.26	2.47745	88.94	7.74	57.14	d__Bacteria		c__BSN033	o__WVXP01	f__	g__	s__
S4C2637	1.63944	75.08	3.27	28.57	d__Bacteria		c__BSN033	o__WVXP01	f__	g__	s__
S3C2426	1.45981	73.45	0	0	d__Bacteria		c__Desulfobacteria	o__C00003060	f__C00003060	g__	s__
A8_SemiBin_bin.75	2.28866	62.63	1.29	50	d__Bacteria		c__Desulfobacteria	o__C00003060	f__C00003060	g__C00003060	s__
S4C2977	1.78562	72.66	0.68	100	d__Bacteria		c__Desulfobacteria	o__C00003060	f__C00003106	g__	s__
A5_SemiBin_bin.197	1.65101	73.57	1	50	d__Bacteria		c__Desulfobacteria	o__C00003060	f__C00003106	g__C00003106	s__C00003106 sp001751015
A5_metabat2_bin.98	1.5773	62.29	2.58	50	d__Bacteria		c__Desulfobacteria	o__Desulfobacterales	f__ETH-SRB1	g__	s__
A2_maxbin2_bin.2_sub	1.75937	57.51	7.8	62.5	d__Bacteria		c__Desulfobacteria	o__Desulfobacterales	f__ETH-SRB1	g__B13-G4	s__
A2_SemiBin_bin.92	0.953036	52.1	1.9	33.33	d__Bacteria		c__Desulfobacteria	o__Desulfobacterales	f__ETH-SRB1	g__ETH-SRB1	s__
A2_SemiBin_bin.81	2.28101	69.19	0.97	0	d__Bacteria		c__Desulfobacteria	o__Desulfobacterales	f__SG8-13	g__	s__
A1_SemiBin_bin.45	1.31751	52.15	4.8	11.11	d__Bacteria		c__Desulfobacteria	o__Desulfobacterales	f__UBA11574	g__	s__
A2_SemiBin_bin.44	1.85582	71.59	7.24	5.26	d__Bacteria		c__Desulfobacteria	o__Desulfobacterales	f__UBA11574	g__	s__
A4_maxbin2_bin.76	2.93686	69.58	7.84	45	d__Bacteria		c__Dissulfuribacteria	o__Dissulfuribacterales	f__UBA3076	g__UBA3076	s__
A4_metabat2_bin.17	1.06318	61.07	3.98	50	d__Bacteria		c__Dissulfuribacteria	o__Dissulfuribacterales	f__UBA3076	g__UBA3076	s__
A6_SemiBin_bin.73	1.41261	70.06	2.14	66.67	d__Bacteria		c__Dissulfuribacteria	o__Dissulfuribacterales	f__UBA3076	g__UBA3076	s__
A2_metabat2_bin.124_sub	2.61879	79.07	7.93	27.78	d__Bacteria		c__DSM-4660	o__Desulfatiglandales	f__B25-G16	g__B33-G16	s__
A2_SemiBin_bin.71	1.59634	77.2	2.9	0	d__Bacteria		c__DSM-4660	o__Desulfatiglandales	f__B25-G16	g__B33-G16	s__
A6_SemiBin_bin.151_sub	1.28709	50.44	0.97	50	d__Bacteria		c__DSM-4660	o__Desulfatiglandales	f__B25-G16	g__B33-G16	s__
A7_SemiBin_bin.106	1.55332	55.69	2.06	75	d__Bacteria		c__DSM-4660	o__Desulfatiglandales	f__B25-G16	g__B33-G16	s__
A8_metabat2_bin.107	1.03757	59.18	3.91	12.5	d__Bacteria		c__DSM-4660	o__Desulfatiglandales	f__B25-G16	g__B33-G16	s__
S4C12335	0.718996	56.8	1.08	33.33	d__Bacteria		c__DSM-4660	o__Desulfatiglandales	f__B25-G16	g__B33-G16	s__
A1_SemiBin_bin.19_sub	2.39124	64.52	5.25	38.46	d__Bacteria		c__DSM-4660	o__Desulfatiglandales	f__HGW-15	g__	s__
A1_SemiBin_bin.2	2.93189	71.51	5.13	27.27	d__Bacteria		c__DSM-4660	o__Desulfatiglandales	f__HGW-15	g__	s__
A2_metabat2_bin.19_sub	3.93586	69.22	3.71	25	d__Bacteria		c__DSM-4660	o__Desulfatiglandales	f__HGW-15	g__	s__
A3_SemiBin_bin.346_sub	1.02964	52.16	0.81	0	d__Bacteria		c__DSM-4660	o__Desulfatiglandales	f__HGW-15	g__	s__
A2_maxbin2_bin.15_sub	1.6501	56.16	3.42	37.5	d__Bacteria		c__Syntrophobacteria	o__BM002	f__BM002	g__BM002	s__
A1_concoct_bin.62	2.91224	76.97	3.29	0	d__Bacteria		c__WTBG01	o__WTBG01	f__	g__	s__
A1_maxbin2_bin.6	2.50041	63.11	8.92	36	d__Bacteria		c__WTBG01	o__WTBG01	f__WTBG01	g__	s__
A1_metabat2_bin.15	3.03022	55.69	3.85	50	d__Bacteria	p__Gemmatimonadota	c__Gemmatimonadetes	o__Gemmatimonadales	f__GWC2-71-9	g__WVYX01	s__
A2_metabat2_bin.26	3.70352	93.24	7.79	37.5	d__Bacteria		c__Gemmatimonadetes	o__Longimicrobiales	f__UBA6960	g__	s__
A4_metabat2_bin.102_sub	2.28812	80.97	4.09	42.86	d__Bacteria	p__JABMQX01	c__JABMQX01	o__JABMQX01	f__JAFGEW01	g__JAFGEW01	s__
A3_concoct_bin.185	1.63877	61	2.85	40	d__Bacteria	p__Krumholzibacteriota	c__Krumholzibacteria	o__Krumholzibacteriales	f__Krumholzibacteriaceae	g__	s__
S10C4905	2.45122	84.78	2.75	33.33	d__Bacteria		c__Krumholzibacteria	o__Krumholzibacteriales	f__Krumholzibacteriaceae	g__	s__
A8_maxbin2_bin.99_sub	2.27888	73.63	9.36	13.33	d__Bacteria	p__Latescibacterota	c__MVCY01	o__MVCY01	f__MVCY01	g__MVCY01	s__
A10_SemiBin_bin.61	2.3337	90.11	1.1	0	d__Bacteria	p__Marinisomatota	c__UBA2242	o__UBA2242	f__UBA2242	g__BS750m-G69	s__
A1_metabat2_bin.52	2.29399	83.28	3.64	28.57	d__Bacteria	p__Myxococcota_A	c__UBA9160	o__SZUA-336	f__SZUA-336	g__	s__
A9_concoct_bin.251_sub	1.38542	81.52	9.5	78.57	d__Bacteria	p__NPL-UPA2	c__NPL-UPA2	o__	f__	g__	s__
A7_metabat2_bin.52	0.508409	60.38	4.01	57.14	d__Bacteria	p__Patescibacteria	c__Paceibacteria	o__Paceibacterales	f__	g__	s__
A10_metabat2_bin.111	0.469738	67.37	0	0	d__Bacteria		c__Paceibacteria	o__Paceibacterales	f__JAHIOY01	g__	s__
A3_concoct_bin.4_sub	1.3392	50.75	8.2	63.64	d__Bacteria		c__Paceibacteria	o__Portnoybacterales	f__JAHIHE01	g__	s__
A5_concoct_bin.221	0.659604	74.86	0	0	d__Bacteria		c__UBA1384	o__JAHJRZ01	f__	g__	s__
A9_concoct_bin.138_sub	1.87963	64.86	4.08	40	d__Bacteria	p__Planctomycetota	c__B129-G9	o__B129-G9	f__B129-G9	g__B129-G9	s__
S6C1626	1.4867	60.41	0	0	d__Bacteria		c__B129-G9	o__B129-G9	f__B129-G9	g__B129-G9	s__
A9_concoct_bin.50_sub	2.13693	67.72	4.16	12.5	d__Bacteria		c__DG-23	o__	f__	g__	s__
A5_concoct_bin.252	4.51952	91.4	1.71	33.33	d__Bacteria		c__DTLF01	o__DTLF01	f__	g__	s__
A8_concoct_bin.41_sub	2.87833	62.15	3.76	20	d__Bacteria		c__DTLF01	o__DTLF01	f__	g__	s__
A4_concoct_bin.10_sub	4.98152	50.17	9.56	16.67	d__Bacteria		c__Phycisphaerae	o__Sedimentisphaerales	f__SG8-4	g__CS2-K091	s__
A9_concoct_bin.87_sub	3.21366	78.41	0	0	d__Bacteria		c__Phycisphaerae	o__SM23-33	f__SM23-33	g__	s__
A9_concoct_bin.101_sub	1.74117	51.96	2.75	25	d__Bacteria		c__Planctomycetia	o__Pirellulales	f__Thermoguttaceae	g__	s__
A10_metabat2_bin.104	3.99738	93.53	4.18	56.25	d__Bacteria	p__Proteobacteria	c__Alphaproteobacteria	o__Rhizobiales	f__Hyphomicrobiaceae	g__Filomicrobium	s__
A6_SemiBin_bin.12	1.94593	88.87	2.15	16.67	d__Bacteria		c__Alphaproteobacteria	o__Rhizobiales	f__Methyloligellaceae	g__Methyloceanibacter	s__
S10C1453	2.13063	90.73	3.32	50	d__Bacteria	p__Ratteibacteria	c__UBA8468	o__UBA8468	f__UBA8468	g__	s__
A7_concoct_bin.31	1.36416	63.11	0	0	d__Bacteria	p__RBG-13-66-14	c__B26-G2	o__B26-G2	f__	g__	s__
A5_concoct_bin.250_sub	1.4472	50.24	0.7	33.33	d__Bacteria		c__RBG-13-66-14	o__RBG-13-66-14	f__RBG-13-66-14	g__RBG-13-66-14	s__
A2_SemiBin_bin.24	2.83869	94.37	4.09	12.5	d__Bacteria	p__Spirochaetota	c__B62-G9	o__B62-G9	f__B62-G9	g__	s__
A2_concoct_bin.183_sub	2.25803	67.76	4.09	33.33	d__Bacteria		c__B62-G9	o__B62-G9	f__B62-G9	g__DRHN01	s__
A3_concoct_bin.154	2.47775	73.41	4.05	14.29	d__Bacteria		c__B62-G9	o__B62-G9	f__B62-G9	g__DRHN01	s__
A2_SemiBin_bin.8	3.73201	96.77	2.67	0	d__Bacteria		c__Spirochaetia	o__SZUA-6	f__DRHE01	g__JAFGQJ01	s__
A3_metabat2_bin.120_sub	1.24105	73.83	2.36	25	d__Bacteria	p__TA06	c__DG-26	o__E44-bin18	f__	g__	s__
A4_concoct_bin.11	1.87592	80.36	0.1	0	d__Bacteria		c__DG-26	o__E44-bin18	f__	g__	s__
A2_metabat2_bin.38	2.47154	83.87	7.14	15.38	d__Bacteria		c__DG-26	o__E44-bin18	f__E44-bin18	g__E44-bin18	s__E44-bin18 sp004376575
A3_maxbin2_bin.344	1.04968	66.64	6.04	57.14	d__Bacteria	p__TA06_A	c__DG-26_A	o__	f__	g__	s__
S5C4645	1.29023	84.62	1.3	66.67	d__Bacteria		c__DG-26_A	o__	f__	g__	s__
A9_concoct_bin.240	1.5863	76.85	3.11	100	d__Bacteria	p__UBP14	c__UBA6098	o__UBA6098	f__B30-G16	g__	s__
A3_concoct_bin.152	1.86791	64.22	8.64	26.32	d__Bacteria	p__VGIX01	c__VGIX01	o__VGIX01	f__VGIX01	g__	s__
A4_SemiBin_bin.1	2.04051	92.24	1.1	0	d__Bacteria	p__WOR-3	c__E44-bin80	o__E44-bin80	f__E44-bin80	g__SOIS01	s__SOIS01 sp004375965
A4_metabat2_bin.60_sub	1.19863	69.31	2.3	66.67	d__Bacteria		c__UBA3072	o__UBA3072	f__UBA3072	g__E29-bin14	s__
A8_SemiBin_bin.12	1.89043	96.54	0	0	d__Bacteria		c__UBA3072	o__UBA3072	f__UBA3072	g__E29-bin14	s__
A3_metabat2_bin.82_sub	1.84289	93.49	0	0	d__Bacteria		c__UBA3072	o__UBA3072	f__UBA3072	g__E29-bin14	s__E29-bin14 sp004377355
A4_SemiBin_bin.288_sub	1.1349	68.97	0.1	0	d__Bacteria		c__UBA3073	o__UBA3073	f__UBA3073	g__	s__
A5_metabat2_bin.41	1.81111	88.16	2.75	33.33	d__Bacteria		c__UBA3073	o__UBA3073	f__UBA3073	g__UBA3073	s__UBA3073 sp002366725
A8_concoct_bin.100	1.51554	79.07	1.2	0	d__Bacteria		c__UBA3073	o__UBA3073	f__UBA3073	g__UBA3073	s__UBA3073 sp002366725
A10_concoct_bin.231	1.80621	89.36	1.75	33.33	d__Bacteria		c__WOR-3	o__B3-TA06	f__B3-TA06	g__B3-TA06	s__
A4_SemiBin_bin.35	1.80152	94.51	0	0	d__Bacteria		c__WOR-3	o__B3-TA06	f__B3-TA06	g__B3-TA06	s__
A2_metabat2_bin.109	2.0264	91.01	2.88	25	d__Bacteria		c__WOR-3	o__SM23-42	f__SM23-42	g__SM23-42	s__
A2_concoct_bin.150_sub	2.34687	51.91	7.68	10	d__Bacteria		c__WOR-3	o__SM23-42	f__SM23-42	g__SOIY01	s__
A3_metabat2_bin.31	1.96104	73.07	2.2	0	d__Bacteria		c__WOR-3	o__SM23-42	f__SM23-42	g__SOIY01	s__
A8_SemiBin_bin.26	2.45808	93.04	2.2	50	d__Bacteria		c__WOR-3	o__SM23-42	f__SM23-42	g__SOIY01	s__
A9_SemiBin_bin.394	0.970271	63.35	0	0	d__Bacteria		c__WOR-3	o__SM23-42	f__SM23-42	g__SOIY01	s__
A2_SemiBin_bin.41	1.6506	86.01	1.1	0	d__Bacteria		c__WOR-3	o__SM23-42	f__SM23-42	g__SOIY01	s__SOIY01 sp004376785
A4_SemiBin_bin.64	2.01625	90.05	2.2	50	d__Bacteria	p__Zixibacteria	c__MSB-5A5	o__DG-27	f__DG-27	g__DG-27	s__
A9_concoct_bin.234_sub	2.72013	84.66	5.04	0	d__Bacteria		c__MSB-5A5	o__MSB-5A5	f__SM1-73	g__SM23-73-3	s__
A2_metabat2_bin.64	1.68236	67.68	0	0	d__Bacteria		c__MSB-5A5	o__UBA10806	f__UBA10806	g__	s__

## Sheet: Table S3
Table S3. Relative abundance (%) of the representative MAGs for each species cluster at a given sediment depth, using CoverM.
MAGs	Taxonomy	4 cm	19 cm	34 cm	49 cm	64 cm	79 cm	94 cm	109 cm	124 cm	139 cm
A1_concoct_bin.121	d__Bacteria;p__Chloroflexota;c__Dehalococcoidia;o__Dehalococcoidales;f__Dehalococcoidaceae;g__;s__	0.0300858	0.00315421	0	0	0	0.00188649	0.00233333	0	0	0
A1_concoct_bin.62	d__Bacteria;p__Desulfobacterota;c__WTBG01;o__WTBG01;f__;g__;s__	0.0346204	0.0151186	0.00397901	0	0	0.00113576	0.00181344	0	0	0.00135463
A1_maxbin2_bin.198	d__Bacteria;p__Chloroflexota;c__Dehalococcoidia;o__SM23-28-2;f__RBG-16-64-32;g__RBG-16-64-32;s__	0.0457927	0.038168	0.0334192	0.00376654	0.00144338	0.00514566	0.00487524	0.00589556	0.00240849	0.00472846
A1_maxbin2_bin.4_sub	d__Bacteria;p__Acidobacteriota;c__Aminicenantia;o__Aminicenantales;f__Aminicenantaceae;g__SOIV01;s__SOIV01 sp004377005	0.173832	0.271197	0.14398	0.0155202	0.00675025	0.0224506	0.0240105	0.0209355	0.0293614	0.0250463
A1_maxbin2_bin.6	d__Bacteria;p__Desulfobacterota;c__WTBG01;o__WTBG01;f__WTBG01;g__;s__	0.231152	0.0759919	0.0319838	0.0123369	0.0173806	0.0232622	0.0218404	0.0253443	0.0147295	0.0166077
A1_metabat2_bin.15	d__Bacteria;p__Gemmatimonadota;c__Gemmatimonadetes;o__Gemmatimonadales;f__GWC2-71-9;g__WVYX01;s__	0.0591092	0.0194464	0.00407997	0	0.000845426	0.00256869	0.00296856	0.0031744	0.00177093	0.00393678
A1_metabat2_bin.36	d__Bacteria;p__Chloroflexota;c__Dehalococcoidia;o__Dehalococcoidales;f__W498;g__;s__	0.139528	0.233061	0.136595	0.0629045	0.0674173	0.0915619	0.0936401	0.0464042	0.123865	0.0558514
A1_metabat2_bin.52	d__Bacteria;p__Myxococcota_A;c__UBA9160;o__SZUA-336;f__SZUA-336;g__;s__	0.0521367	0.0323112	0.00611576	0	0	0.002167	0.00238148	0.00144443	0.000839249	0.00137947
A1_SemiBin_bin.13	d__Archaea;p__Thermoproteota;c__Bathyarchaeia;o__40CM-2-53-6;f__RBG-13-38-9;g__RBG-13-38-9;s__	0.0466927	0.0279214	0.00710318	0	0.0014333	0.00306606	0.00429079	0.00284758	0.00382993	0.00364058
A1_SemiBin_bin.18	d__Bacteria;p__Chloroflexota;c__Dehalococcoidia;o__Dehalococcoidales;f__;g__;s__	0.0607113	0.0163891	0.00783822	0	0.00212248	0.00402482	0.00459697	0.00339092	0.00376629	0.00400905
A1_SemiBin_bin.19_sub	d__Bacteria;p__Desulfobacterota;c__DSM-4660;o__Desulfatiglandales;f__HGW-15;g__;s__	0.103871	0.0580688	0.0235922	0.00258359	0.00202158	0.00417519	0.00543099	0.00709496	0.00207755	0.0038572
A1_SemiBin_bin.2	d__Bacteria;p__Desulfobacterota;c__DSM-4660;o__Desulfatiglandales;f__HGW-15;g__;s__	0.0908285	0.0503684	0.00951553	0.00256532	0.00129216	0.00322534	0.00516386	0.00463593	0.00148058	0.00283124
A1_SemiBin_bin.20	d__Bacteria;p__Chloroflexota;c__Dehalococcoidia;o__JABGRK01;f__JABGRK01;g__JABGRK01;s__	0.0522778	0.00886517	0.00428661	0	0	0.00430379	0.00392658	0	0.00337881	0
A1_SemiBin_bin.29_sub	d__Archaea;p__Thermoproteota;c__Bathyarchaeia;o__RBG-16-48-13;f__;g__;s__	0.0709124	0.0543457	0.0260589	0.00139639	0.00291403	0.00962711	0.0161177	0.00972309	0.0166522	0.0141437
A1_SemiBin_bin.45	d__Bacteria;p__Desulfobacterota;c__Desulfobacteria;o__Desulfobacterales;f__UBA11574;g__;s__	0.0890361	0.0363207	0.0175527	0.00531194	0.00482476	0.00826381	0.00788034	0.0125529	0.00401219	0.00695201
A1_SemiBin_bin.51_sub	d__Bacteria;p__Acidobacteriota;c__Aminicenantia;o__Aminicenantales;f__Aminicenantaceae;g__;s__	0.0538737	0.037416	0.0110282	0.000734246	0.000847874	0.00278663	0.00489892	0.00613915	0.00185679	0.00429457
A10_concoct_bin.231	d__Bacteria;p__WOR-3;c__WOR-3;o__B3-TA06;f__B3-TA06;g__B3-TA06;s__	0	0	0.0010661	0.00914341	0.00995109	0.0186231	0.0256223	0.0223201	0.032323	0.040223
A10_maxbin2_bin.165_sub	d__Bacteria;p__Chloroflexota;c__Dehalococcoidia;o__Dehalococcoidales;f__JAHJRU01;g__;s__	0.00973361	0.0264803	0.0250819	0.0200746	0.131641	0.109829	0.0697403	0.0526777	0.067641	0.0511835
A10_maxbin2_bin.68_sub	d__Bacteria;p__Chloroflexota;c__Dehalococcoidia;o__GIF9;f__AB-539-J10;g__E29-bin73;s__E29-bin73 sp004375885	0.0253231	0.0993635	0.118686	0.158866	0.120321	0.134893	0.140719	0.125447	0.203957	0.193316
A10_maxbin2_bin.80	d__Archaea;p__Halobacteriota;c__Methanosarcinia;o__Methanosarcinales;f__Methanocomedenaceae;g__Methanocomedens;s__Methanocomedens sp009649835	0.00502959	0.583223	0.385822	0.109887	0.272673	0.25968	0.163589	0.308771	0.153055	0.274775
A10_metabat2_bin.104	d__Bacteria;p__Proteobacteria;c__Alphaproteobacteria;o__Rhizobiales;f__Hyphomicrobiaceae;g__Filomicrobium;s__	0	0	0.00203097	0.00214595	0.00789664	0.0192829	0.0562999	0.0632435	0.0756243	0.0935913
A10_metabat2_bin.111	d__Bacteria;p__Patescibacteria;c__Paceibacteria;o__Paceibacterales;f__JAHIOY01;g__;s__	0	0	0	0	0.00502759	0.0174605	0.02611	0.0139506	0.0586843	0.0276332
A10_metabat2_bin.43	d__Bacteria;p__Actinobacteriota;c__Actinomycetia;o__Mycobacteriales;f__Mycobacteriaceae;g__Mycobacterium;s__	0.00114665	0.00187024	0.00244913	0.00128864	0.00667329	0.0156663	0.0405614	0.087785	0.0702786	0.159571
A10_metabat2_bin.51_sub	d__Archaea;p__Thermoproteota;c__Bathyarchaeia;o__RBG-16-48-13;f__;g__;s__	0	0.00355737	0.031153	0.0814758	0.0631209	0.0575516	0.0617562	0.0383353	0.0692938	0.0398735
A10_metabat2_bin.72_sub	d__Bacteria;p__Chloroflexota;c__Dehalococcoidia;o__GIF9;f__AB-539-J10;g__E29-bin54;s__E29-bin54 sp004376695	0.00565093	0.0495263	0.0785502	0.0649365	0.0351763	0.04311	0.069342	0.0676092	0.100505	0.125699
A10_SemiBin_bin.102	d__Bacteria;p__Actinobacteriota;c__Humimicrobiia;o__Humimicrobiales;f__Humimicrobiaceae;g__Hydromicrobium;s__Hydromicrobium sp004376325	0	0	0.00422337	0.00672769	0.0153614	0.0304712	0.0308484	0.0128659	0.0480582	0.0160659
A10_SemiBin_bin.115	d__Bacteria;p__Aerophobota;c__Aerophobia;o__Aerophobales;f__Aerophobaceae;g__Aerophobus;s__	0	0.00131935	0.0046764	0.0151086	0.0402234	0.0388908	0.0430403	0.0198565	0.0479082	0.0202188
A10_SemiBin_bin.120	d__Archaea;p__Halobacteriota;c__Syntropharchaeia;o__ANME-1;f__ANME-1;g__JACGMN01;s__	0.00137077	0	0.262152	1.1451	0.352614	0.277315	0.186073	0.206076	0.148183	0.115618
A10_SemiBin_bin.22	d__Bacteria;p__Chloroflexota;c__Dehalococcoidia;o__E44-bin15;f__E44-bin15;g__E29-bin15;s__	0.0127748	0.0319025	0.0638511	0.0283762	0.0157732	0.0394834	0.0519337	0.0338238	0.0721473	0.0512459
A10_SemiBin_bin.242	d__Archaea;p__Thermoplasmatota;c__E2;o__DHVEG-1;f__DHVEG-1;g__;s__	0.00380782	0.00946396	0.0134496	0.00495301	0.011007	0.0202241	0.0301943	0.0173137	0.0375383	0.0155523
A10_SemiBin_bin.327	d__Bacteria;p__Chloroflexota;c__Anaerolineae;o__UBA7937;f__B3-Chlor;g__B3-Chlor;s__	0.00240388	0.0193217	0.0486652	0.00847309	0.00575017	0.0091042	0.0163348	0.0265037	0.0321002	0.0453402
A10_SemiBin_bin.433	d__Archaea;p__Thermoproteota;c__Nitrososphaeria;o__Nitrososphaerales;f__Nitrosopumilaceae;g__JACEMX01;s__	0.0102803	0.00455596	0.00262893	0.000945668	0.00879882	0.0163977	0.0209299	0.00880142	0.0453295	0.0229083
A10_SemiBin_bin.44	d__Bacteria;p__Acidobacteriota;c__Aminicenantia;o__Aminicenantales;f__Aminicenantaceae;g__;s__	0.0514878	0.0942486	0.0335165	0.00348283	0.00976507	0.0262238	0.0234154	0.0134907	0.0410003	0.0316846
A10_SemiBin_bin.57	d__Bacteria;p__Chloroflexota;c__Dehalococcoidia;o__GIF9;f__AB-539-J10;g__JADFUZ01;s__JADFUZ01 sp015222295	0	0.0040537	0.0102246	0.0432059	0.0438029	0.036638	0.0398656	0.0244224	0.0388244	0.0344428
A10_SemiBin_bin.61	d__Bacteria;p__Marinisomatota;c__UBA2242;o__UBA2242;f__UBA2242;g__BS750m-G69;s__	0	0.00501283	0.00850464	0.0350549	0.0473734	0.0427235	0.0524507	0.0433187	0.0584732	0.0527621
A10_SemiBin_bin.75_sub	d__Archaea;p__Aenigmatarchaeota;c__Aenigmatarchaeia;o__QMZP01;f__QMZP01;g__;s__	0	0.00167957	0.00607483	0.027334	0.0130634	0.0136756	0.0110581	0.0109803	0.0609604	0.0204767
A10_SemiBin_bin.96	d__Bacteria;p__Chloroflexota;c__Dehalococcoidia;o__Dehalococcoidales;f__RBG-16-60-22;g__JdFR-56;s__	0.0110592	0.0412392	0.0680053	0.0337407	0.0383915	0.0505244	0.0457192	0.022663	0.0624332	0.0336513
A2_concoct_bin.150_sub	d__Bacteria;p__WOR-3;c__WOR-3;o__SM23-42;f__SM23-42;g__SOIY01;s__	0.0146005	0.0431484	0.0227587	0.0155039	0.0279945	0.0163768	0.00878283	0.00973481	0.00448674	0.00675266
A2_concoct_bin.154	d__Archaea;p__Hadarchaeota;c__Hadarchaeia;o__Hadarchaeales;f__Hadarchaeaceae;g__DG-33;s__	0.0111633	0.0407813	0.0244868	0.00301697	0.00301737	0.00578697	0.0073016	0.00767679	0.00915423	0.00941517
A2_concoct_bin.183_sub	d__Bacteria;p__Spirochaetota;c__B62-G9;o__B62-G9;f__B62-G9;g__DRHN01;s__	0.00781425	0.0273911	0.0146602	0.00308899	0.00130775	0.0019838	0.00218565	0.00417846	0.00173646	0.00239211
A2_maxbin2_bin.15_sub	d__Bacteria;p__Desulfobacterota;c__Syntrophobacteria;o__BM002;f__BM002;g__BM002;s__	0.536468	0.262719	0.0859508	0.00935496	0.0131655	0.0405703	0.0385317	0.0409225	0.0201643	0.0300842
A2_maxbin2_bin.2_sub	d__Bacteria;p__Desulfobacterota;c__Desulfobacteria;o__Desulfobacterales;f__ETH-SRB1;g__B13-G4;s__	0.0516732	0.814955	0.649812	0.136776	0.211422	0.157	0.129944	0.314826	0.0761529	0.168768
A2_maxbin2_bin.26	d__Bacteria;p__Desulfobacterota;c__BSN033;o__WVXP01;f__;g__;s__	0.0179822	0.166867	0.0425328	0.00285584	0.00250519	0.00515965	0.00763101	0.0256332	0.00525796	0.0134958
A2_maxbin2_bin.371	d__Archaea;p__Thermoplasmatota;c__Thermoplasmata;o__RBG-16-68-12;f__SOIM01;g__;s__	0.00846616	0.0286448	0.0207036	0.00448286	0.00114571	0.00260289	0.00325542	0.00340059	0.00278759	0.00395323
A2_metabat2_bin.10	d__Bacteria;p__Chloroflexota;c__Anaerolineae;o__Anaerolineales;f__E44-bin32;g__;s__	0.0230298	0.127214	0.121883	0.0223121	0.00895089	0.0161165	0.0130716	0.0186732	0.0100642	0.0144302
A2_metabat2_bin.100	d__Archaea;p__Asgardarchaeota;c__Hermodarchaeia;o__Hermodarchaeles;f__Hermodarchaeaceae;g__Hermodarchaeum;s__	0.00972026	0.0331275	0.0239434	0.00881693	0.00661601	0.00557928	0.00521716	0.00590925	0.0048678	0.00586452
A2_metabat2_bin.109	d__Bacteria;p__WOR-3;c__WOR-3;o__SM23-42;f__SM23-42;g__SM23-42;s__	0.0138453	0.0499081	0.0332063	0.00363129	0.00519643	0.00523314	0.00547987	0.0103578	0.00393323	0.00746306
A2_metabat2_bin.124_sub	d__Bacteria;p__Desulfobacterota;c__DSM-4660;o__Desulfatiglandales;f__B25-G16;g__B33-G16;s__	0.0631853	0.274404	0.191485	0.0415797	0.0188517	0.0277813	0.0321032	0.101417	0.0238301	0.0677529
A2_metabat2_bin.19_sub	d__Bacteria;p__Desulfobacterota;c__DSM-4660;o__Desulfatiglandales;f__HGW-15;g__;s__	0.053292	0.0937044	0.0363311	0.00895283	0.00429679	0.00617822	0.00782069	0.0158541	0.00352448	0.00799055
A2_metabat2_bin.26	d__Bacteria;p__Gemmatimonadota;c__Gemmatimonadetes;o__Longimicrobiales;f__UBA6960;g__;s__	0.0611684	0.0406283	0.0172457	0.000909829	0.000953672	0.00378697	0.00409557	0.0030846	0.00179529	0.00258368
A2_metabat2_bin.29	d__Bacteria;p__Bipolaricaulota;c__Bipolaricaulia;o__UBA7950;f__UBA9294;g__UBA9294;s__	0.00619872	0.0576313	0.0367738	0.0112925	0.0142789	0.020361	0.020041	0.0166168	0.0326284	0.0203349
A2_metabat2_bin.38	d__Bacteria;p__TA06;c__DG-26;o__E44-bin18;f__E44-bin18;g__E44-bin18;s__E44-bin18 sp004376575	0.0080543	0.0378711	0.0194556	0.00455604	0.00344326	0.00423758	0.00450855	0.00472389	0.00444878	0.00476613
A2_metabat2_bin.64	d__Bacteria;p__Zixibacteria;c__MSB-5A5;o__UBA10806;f__UBA10806;g__;s__	0.00519981	0.0340055	0.0275277	0.00502038	0.000990459	0.00277536	0.00308456	0.00894075	0.00173577	0.00446389
A2_metabat2_bin.76_sub	d__Bacteria;p__Chloroflexota;c__Dehalococcoidia;o__GIF9;f__AB-539-J10;g__B68-G16;s__	0.0381984	0.205967	0.191465	0.234083	0.199011	0.263452	0.256951	0.154874	0.334929	0.295662
A2_metabat2_bin.77	d__Bacteria;p__Chloroflexota;c__Dehalococcoidia;o__Dehalococcoidales;f__ARS1013;g__ARS1013;s__	0.00634793	0.0556722	0.0278549	0.00507297	0.0066164	0.0112378	0.0128525	0.010632	0.017181	0.0131567
A2_SemiBin_bin.0	d__Archaea;p__Thermoplasmatota;c__E2;o__DHVEG-1;f__DHVEG-1;g__;s__	0.0609873	0.206938	0.110465	0.0272797	0.0458953	0.0662802	0.0871626	0.0778376	0.118011	0.113163
A2_SemiBin_bin.14	d__Bacteria;p__Aerophobota;c__Aerophobia;o__Aerophobales;f__AE-B3A;g__SOJT01;s__	0.00561963	0.0785367	0.0495082	0.00299649	0.00259957	0.00603323	0.00653603	0.0245089	0.0080184	0.0116367
A2_SemiBin_bin.154	d__Archaea;p__Thermoplasmatota;c__Thermoplasmata;o__;f__;g__;s__	0.0371923	0.0526621	0.00909889	0.00222108	0.00272099	0.011414	0.0275403	0.0251336	0.0129604	0.0274887
A2_SemiBin_bin.182_sub	d__Archaea;p__Thermoproteota;c__Bathyarchaeia;o__B26-1;f__UBA233;g__;s__	0.0180621	0.0299376	0.0136118	0.006965	0.0065288	0.00822752	0.00802872	0.00638421	0.0169335	0.0113119
A2_SemiBin_bin.24	d__Bacteria;p__Spirochaetota;c__B62-G9;o__B62-G9;f__B62-G9;g__;s__	0.0543412	0.0807357	0.032582	0.00139096	0.000910723	0.00310734	0.00450731	0.00551666	0.001542	0.00298338
A2_SemiBin_bin.28_sub	d__Bacteria;p__Chloroflexota;c__Dehalococcoidia;o__SZUA-161;f__SZUA-161;g__SZUA-161;s__	0.0495758	0.0439968	0.0125042	0.00219971	0.00176056	0.00363086	0.00491648	0.00399687	0.00326059	0.0042268
A2_SemiBin_bin.41	d__Bacteria;p__WOR-3;c__WOR-3;o__SM23-42;f__SM23-42;g__SOIY01;s__SOIY01 sp004376785	0.055227	0.107028	0.0766262	0.0284723	0.0220052	0.030174	0.0433097	0.0267485	0.0386252	0.0332994
A2_SemiBin_bin.44	d__Bacteria;p__Desulfobacterota;c__Desulfobacteria;o__Desulfobacterales;f__UBA11574;g__;s__	0.285552	0.0946672	0.0535605	0.0268131	0.0231235	0.0266403	0.0297078	0.0564244	0.0143399	0.02584
A2_SemiBin_bin.71	d__Bacteria;p__Desulfobacterota;c__DSM-4660;o__Desulfatiglandales;f__B25-G16;g__B33-G16;s__	0.0165593	0.0785408	0.15902	0.188385	0.0466676	0.0414843	0.0255406	0.0309918	0.018387	0.021945
A2_SemiBin_bin.8	d__Bacteria;p__Spirochaetota;c__Spirochaetia;o__SZUA-6;f__DRHE01;g__JAFGQJ01;s__	0.025195	0.0575256	0.0328678	0.00992972	0.00312208	0.00391546	0.00332318	0.0057285	0.00170379	0.00313258
A2_SemiBin_bin.81	d__Bacteria;p__Desulfobacterota;c__Desulfobacteria;o__Desulfobacterales;f__SG8-13;g__;s__	0.0527787	0.0690065	0.0141817	0.00233947	0.00176439	0.0032146	0.00461886	0.00684596	0.0015907	0.00423617
A2_SemiBin_bin.92	d__Bacteria;p__Desulfobacterota;c__Desulfobacteria;o__Desulfobacterales;f__ETH-SRB1;g__ETH-SRB1;s__	0.0234566	0.0994739	0.332712	0.215021	0.19897	0.174478	0.204554	0.52018	0.0992971	0.229105
A3_concoct_bin.152	d__Bacteria;p__VGIX01;c__VGIX01;o__VGIX01;f__VGIX01;g__;s__	0.0589569	0.0519233	0.0319977	0.0110367	0.00298669	0.00559154	0.00522979	0.014183	0.00310618	0.0115732
A3_concoct_bin.154	d__Bacteria;p__Spirochaetota;c__B62-G9;o__B62-G9;f__B62-G9;g__DRHN01;s__	0.0071617	0.0230619	0.0232219	0.00404858	0.00181951	0.00256892	0.00277398	0.00538431	0.00220916	0.00334295
A3_concoct_bin.160	d__Archaea;p__Methanobacteriota_B;c__Thermococci;o__Methanofastidiosales;f__B48-G16;g__B48-G16;s__	0	0.00511756	0.0331655	0.10805	0.161398	0.105714	0.0900062	0.0617683	0.106947	0.0893253
A3_concoct_bin.169	d__Bacteria;p__Bipolaricaulota;c__Bipolaricaulia;o__UBA7950;f__UBA9294;g__M55B144;s__	0	0.00921296	0.0269608	0.037168	0.0529037	0.0376654	0.0293874	0.0252669	0.0257702	0.0215854
A3_concoct_bin.185	d__Bacteria;p__Krumholzibacteriota;c__Krumholzibacteria;o__Krumholzibacteriales;f__Krumholzibacteriaceae;g__;s__	0.0153363	0.0184242	0.0258397	0.00744742	0.00750549	0.0111397	0.00857218	0.0095085	0.00679416	0.0105325
A3_concoct_bin.4_sub	d__Bacteria;p__Patescibacteria;c__Paceibacteria;o__Portnoybacterales;f__JAHIHE01;g__;s__	0	0.00751804	0.0853026	0.0039558	0.00627151	0.0102307	0.00797587	0.011958	0.00550508	0.00527934
A3_concoct_bin.55	d__Archaea;p__Nanoarchaeota;c__Nanoarchaeia;o__Pacearchaeales;f__GW2011-AR1;g__JAGVXH01;s__	0.00698991	0.00776405	0.0431875	0.0117121	0.00535392	0.00804305	0.00930418	0.00741013	0.00624743	0.00811864
A3_concoct_bin.87	d__Archaea;p__Aenigmatarchaeota;c__Aenigmatarchaeia;o__QMZP01;f__QMZT01;g__CS3-C152;s__	0	0.00647711	0.0208293	0.00424032	0.00193657	0.00659159	0.0154188	0.0643918	0.0597124	0.0906838
A3_maxbin2_bin.10_sub	d__Bacteria;p__Acidobacteriota;c__Aminicenantia;o__Aminicenantales;f__Aminicenantaceae;g__SOIV01;s__SOIV01 sp004377005	0.156292	0.42117	0.429675	0.604106	0.160448	0.155426	0.106443	0.152066	0.0885497	0.098043
A3_maxbin2_bin.33_sub	d__Archaea;p__Thermoproteota;c__Bathyarchaeia;o__TCS64;f__TCS64;g__;s__	0.0407505	0.343648	0.271421	0.0114402	0.00598997	0.0181931	0.021713	0.0553367	0.0183978	0.037625
A3_maxbin2_bin.344	d__Bacteria;p__TA06_A;c__DG-26_A;o__;f__;g__;s__	0	0.0102473	0.020782	0.0445673	0.0122114	0.0118692	0.0135547	0.0126178	0.0066585	0.00482476
A3_metabat2_bin.101_sub	d__Archaea;p__Thermoproteota;c__Bathyarchaeia;o__;f__;g__;s__	0.0234479	0.0796001	0.035584	0.0050789	0.00381239	0.00565873	0.00674722	0.0118153	0.00717167	0.00832706
A3_metabat2_bin.102	d__Bacteria;p__Chloroflexota;c__Dehalococcoidia;o__GIF9;f__AB-539-J10;g__JADFUZ01;s__	0.00945488	0.0375318	0.0652075	0.012155	0.00531508	0.00810534	0.00761475	0.00683105	0.00826718	0.00880499
A3_metabat2_bin.120_sub	d__Bacteria;p__TA06;c__DG-26;o__E44-bin18;f__;g__;s__	0.00501748	0.0199049	0.029832	0.00382527	0.00147992	0.00298317	0.00317736	0.00321289	0.00218977	0.00230918
A3_metabat2_bin.2_sub	d__Archaea;p__Thermoproteota;c__Bathyarchaeia;o__B26-1;f__SOJC01;g__SOJC01;s__	0.00501339	0.0358038	0.031995	0.0174412	0.0112033	0.0115014	0.0091935	0.0103984	0.0088484	0.0102907
A3_metabat2_bin.31	d__Bacteria;p__WOR-3;c__WOR-3;o__SM23-42;f__SM23-42;g__SOIY01;s__	0.00226657	0.00733655	0.0308624	0.0120139	0.00320373	0.00565397	0.00399369	0.00351667	0.00330258	0.00301794
A3_metabat2_bin.82_sub	d__Bacteria;p__WOR-3;c__UBA3072;o__UBA3072;f__UBA3072;g__E29-bin14;s__E29-bin14 sp004377355	0	0.0171037	0.0925494	0.0377662	0.0276254	0.0226564	0.0161072	0.0218608	0.0137134	0.0124418
A3_SemiBin_bin.10	d__Archaea;p__Thermoproteota;c__Bathyarchaeia;o__40CM-2-53-6;f__RBG-13-38-9;g__RBG-13-38-9;s__	0.0129584	0.0258818	0.0346586	0.00530849	0.00482778	0.00496811	0.0045141	0.00607463	0.00416419	0.00423458
A3_SemiBin_bin.166	d__Archaea;p__Halobacteriota;c__Methanosarcinia;o__Methanosarcinales;f__Methanosarcinaceae;g__;s__	0.00486467	0.266516	1.0511	0.0358538	0.155913	0.150298	0.0582366	0.112952	0.0298721	0.0809933
A3_SemiBin_bin.2	d__Archaea;p__Nanoarchaeota;c__Nanoarchaeia;o__Woesearchaeales;f__JACPBO01;g__;s__	0	0.00417392	0.0569831	0.00211304	0.00153347	0.00330187	0.00237334	0.00268594	0.00139105	0.00200435
A3_SemiBin_bin.234_sub	d__Archaea;p__Thermoproteota;c__Bathyarchaeia;o__B26-1;f__BA1;g__B1-G15;s__	0.00627373	0.0371923	0.026795	0.0129975	0.0136396	0.0167854	0.0189903	0.0151924	0.0270647	0.0209411
A3_SemiBin_bin.255	d__Bacteria;p__Bacteroidota;c__Bacteroidia;o__Bacteroidales;f__VadinHA17;g__JADFUQ01;s__JADFUQ01 sp015222065	0.00349245	0.00697553	0.0314143	0.0164715	0.0201647	0.0195348	0.0137043	0.0100156	0.0166738	0.0188949
A3_SemiBin_bin.346_sub	d__Bacteria;p__Desulfobacterota;c__DSM-4660;o__Desulfatiglandales;f__HGW-15;g__;s__	0.0416838	0.0590878	0.0345264	0.00456353	0.00236079	0.00369657	0.0043026	0.00728458	0.00187464	0.00350412
A3_SemiBin_bin.39	d__Bacteria;p__Acidobacteriota;c__Aminicenantia;o__Aminicenantales;f__Aminicenantaceae;g__;s__	0.0274717	0.0660006	0.0400784	0.00171661	0.00119019	0.00417319	0.00814714	0.0129242	0.00364807	0.00728657
A3_SemiBin_bin.45	d__Archaea;p__Thermoproteota;c__Bathyarchaeia;o__B26-1;f__SOJC01;g__;s__	0.0144726	0.0406287	0.0544194	0.00639123	0.00912393	0.0157915	0.0189606	0.0311873	0.015917	0.0286131
A3_SemiBin_bin.48	d__Archaea;p__Thermoproteota;c__Bathyarchaeia;o__B26-1;f__UBA233;g__;s__	0	0.00174882	0.105096	0.140169	0.0616732	0.0786167	0.0701575	0.0693457	0.13028	0.143882
A3_SemiBin_bin.72	d__Bacteria;p__Chloroflexota;c__Dehalococcoidia;o__GIF9;f__AB-539-J10;g__JADFUX01;s__JADFUX01 sp015222255	0.00199435	0.0120704	0.0831845	0.0527845	0.0317445	0.042261	0.0550338	0.0433316	0.0768659	0.0573345
A3_SemiBin_bin.85_sub	d__Bacteria;p__Chloroflexota;c__Dehalococcoidia;o__GIF9;f__AB-539-J10;g__E29-bin54;s__E29-bin54 sp004376695	0.00650226	0.0477984	0.0808439	0.0665139	0.0330089	0.0378314	0.0475461	0.0423018	0.064007	0.0781407
A4_concoct_bin.10_sub	d__Bacteria;p__Planctomycetota;c__Phycisphaerae;o__Sedimentisphaerales;f__SG8-4;g__CS2-K091;s__	0.0694695	0.172371	0.120652	0.0626396	0.0762607	0.0983181	0.101849	0.0962728	0.134849	0.173277
A4_concoct_bin.11	d__Bacteria;p__TA06;c__DG-26;o__E44-bin18;f__;g__;s__	0	0.00277843	0.0118346	0.024489	0.0115732	0.00744626	0.0119346	0.00597992	0.00423087	0.00295374
A4_concoct_bin.206	d__Bacteria;p__Acidobacteriota;c__Aminicenantia;o__Aminicenantales;f__Aminicenantaceae;g__SOIA01;s__	0.0348027	0.0875312	0.0914075	0.0243431	0.0055988	0.012023	0.0109735	0.0152522	0.00752514	0.0128972
A4_concoct_bin.31	d__Archaea;p__Thermoplasmatota;c__E2;o__UBA202;f__;g__;s__	0	0	0.00772273	0.0215271	0.00494706	0.0135289	0.0193511	0.00928854	0.0284793	0.00754262
A4_maxbin2_bin.109_sub	d__Bacteria;p__Chloroflexota;c__Dehalococcoidia;o__GIF9;f__AB-539-J10;g__E29-bin54;s__E29-bin54 sp004376695	0.0109169	0.0470379	0.097904	0.111458	0.0543078	0.0573914	0.061666	0.0605311	0.0824824	0.0924505
A4_maxbin2_bin.207_sub	d__Archaea;p__Thermoproteota;c__Bathyarchaeia;o__B26-1;f__SOJC01;g__SOJC01;s__	0.00311504	0.012482	0.0414435	0.0607801	0.0478515	0.0375124	0.0332295	0.0340713	0.03844	0.0327947
A4_maxbin2_bin.56	d__Archaea;p__Methanobacteriota_B;c__Thermococci;o__Methanofastidiosales;f__B48-G16;g__B48-G16;s__	0	0.0040751	0.0577947	0.258988	0.242369	0.156617	0.113647	0.0975533	0.121084	0.106023
A4_maxbin2_bin.76	d__Bacteria;p__Desulfobacterota;c__Dissulfuribacteria;o__Dissulfuribacterales;f__UBA3076;g__UBA3076;s__	0.0102984	0.023863	0.136483	0.355097	0.10177	0.0810653	0.0623442	0.134835	0.035584	0.0563475
A4_metabat2_bin.102_sub	d__Bacteria;p__JABMQX01;c__JABMQX01;o__JABMQX01;f__JAFGEW01;g__JAFGEW01;s__	0.0021692	0.00180868	0.00642771	0.0319477	0.0086166	0.00655875	0.00385244	0.0073831	0.00450288	0.00602278
A4_metabat2_bin.17	d__Bacteria;p__Desulfobacterota;c__Dissulfuribacteria;o__Dissulfuribacterales;f__UBA3076;g__UBA3076;s__	0.00452577	0.00534791	0.280182	1.0277	0.11485	0.115541	0.0496935	0.0619048	0.0182143	0.0216372
A4_metabat2_bin.24	d__Bacteria;p__Aerophobota;c__Aerophobia;o__Aerophobales;f__AE-B3A;g__AE-B3B;s__AE-B3B sp005223085	0.00263033	0.0242668	0.0725134	0.072863	0.0389387	0.0795111	0.0791425	0.0594865	0.111401	0.0849571
A4_metabat2_bin.31	d__Archaea;p__Hadarchaeota;c__Hadarchaeia;o__Hadarchaeales;f__Hadarchaeaceae;g__DG-33;s__	0	0.00664199	0.00977253	0.0564563	0.0139278	0.0215777	0.0197206	0.0126629	0.0422651	0.0301094
A4_metabat2_bin.60_sub	d__Bacteria;p__WOR-3;c__UBA3072;o__UBA3072;f__UBA3072;g__E29-bin14;s__	0	0	0.0107485	0.0526189	0.0227048	0.0136529	0.0095015	0.0104861	0.00559068	0.00498151
A4_metabat2_bin.79_sub	d__Archaea;p__Thermoproteota;c__Bathyarchaeia;o__B26-1;f__UBA233;g__SOJA01;s__	0	0.00445685	0.0608611	0.10441	0.0660858	0.0563159	0.0515805	0.0490609	0.0511857	0.0550708
A4_SemiBin_bin.1	d__Bacteria;p__WOR-3;c__E44-bin80;o__E44-bin80;f__E44-bin80;g__SOIS01;s__SOIS01 sp004375965	0.00128405	0.0054104	0.118624	0.271775	0.0658808	0.0345738	0.0284832	0.0218485	0.0222935	0.025335
A4_SemiBin_bin.112_sub	d__Archaea;p__Asgardarchaeota;c__Lokiarchaeia;o__CR-4;f__SOKP01;g__6H3-1;s__	0.00161649	0	0.0516814	0.0517166	0.126746	0.169923	0.276507	0.227375	0.365109	0.327924
A4_SemiBin_bin.12_sub	d__Bacteria;p__Acidobacteriota;c__Aminicenantia;o__Aminicenantales;f__Aminicenantaceae;g__SOIV01;s__SOIV01 sp004377005	0.152565	0.399053	0.326703	0.178955	0.0393701	0.0798619	0.0622746	0.0610118	0.0958433	0.0946054
A4_SemiBin_bin.125	d__Bacteria;p__Chloroflexota;c__Dehalococcoidia;o__Dehalococcoidales;f__E44-bin88;g__;s__	0.0221717	0.0603625	0.0747175	0.199181	0.325558	0.290318	0.33395	0.208957	0.431356	0.266379
A4_SemiBin_bin.21	d__Bacteria;p__Chloroflexota;c__Dehalococcoidia;o__GIF9;f__AB-539-J10;g__CG2-30-46-19;s__	0.00502448	0.061805	0.114305	0.298335	0.124204	0.192717	0.164416	0.146183	0.338618	0.248529
A4_SemiBin_bin.288_sub	d__Bacteria;p__WOR-3;c__UBA3073;o__UBA3073;f__UBA3073;g__;s__	0	0	0.00905389	0.0326914	0.0132781	0.00728733	0.00968944	0.0108502	0.00611393	0.0044675
A4_SemiBin_bin.32	d__Bacteria;p__Chloroflexota;c__Anaerolineae;o__Anaerolineales;f__UBA4823;g__DSPF01;s__	0.043109	0.0883165	0.0855535	0.0553353	0.044632	0.0364942	0.0334805	0.0450349	0.0997692	0.0840377
A4_SemiBin_bin.35	d__Bacteria;p__WOR-3;c__WOR-3;o__B3-TA06;f__B3-TA06;g__B3-TA06;s__	0	0	0.00284834	0.0833947	0.0812153	0.053917	0.0144005	0.0121614	0.00699211	0.0102339
A4_SemiBin_bin.4	d__Bacteria;p__Chloroflexota;c__Dehalococcoidia;o__E44-bin15;f__E44-bin15;g__JADFVG01;s__JADFVG01 sp015222405	0.00267054	0.00748422	0.0527633	0.0698147	0.0193623	0.0158036	0.0105444	0.00598385	0.00679687	0.00537982
A4_SemiBin_bin.43_sub	d__Archaea;p__Thermoproteota;c__Bathyarchaeia;o__TCS64;f__TCS64;g__;s__	0.00370606	0.0127586	0.0503467	0.0723553	0.0566436	0.0429094	0.0583182	0.0416125	0.0406774	0.0261552
A4_SemiBin_bin.48_sub	d__Archaea;p__Thermoproteota;c__Bathyarchaeia;o__B26-1;f__UBA233;g__SOJA01;s__	0.000783041	0.0191877	0.070474	0.0666286	0.0515897	0.0514368	0.0519653	0.0458362	0.0497894	0.0621167
A4_SemiBin_bin.51	d__Bacteria;p__Cloacimonadota;c__Cloacimonadia;o__JGIOTU-2;f__JGIOTU-2;g__;s__	0	0	0.00616443	0.031167	0.0056896	0.0101837	0.0100673	0.00580242	0.016371	0.00645187
A4_SemiBin_bin.64	d__Bacteria;p__Zixibacteria;c__MSB-5A5;o__DG-27;f__DG-27;g__DG-27;s__	0	0.00631448	0.0217547	0.0352969	0.00185807	0.00900399	0.00212187	0.00608597	0.00161142	0.00306458
A5_concoct_bin.148	d__Bacteria;p__Armatimonadota;c__UBA5377;o__UBA5377;f__UBA5352;g__;s__	0	0.00340365	0.00533938	0.0113732	0.0477101	0.0475259	0.0610557	0.378953	0.0391072	0.361985
A5_concoct_bin.201_sub	d__Archaea;p__Hadarchaeota;c__Hadarchaeia;o__Hadarchaeales;f__Hadarchaeaceae;g__DG-33;s__	0	0.00804794	0.00832063	0.0340841	0.014162	0.0155234	0.0145506	0.00984105	0.0287979	0.0209085
A5_concoct_bin.221	d__Bacteria;p__Patescibacteria;c__UBA1384;o__JAHJRZ01;f__;g__;s__	0	0	0.00149638	0.00530963	0.0296334	0.0182625	0.00642111	0.00258715	0.0041906	0.00188393
A5_concoct_bin.250_sub	d__Bacteria;p__RBG-13-66-14;c__RBG-13-66-14;o__RBG-13-66-14;f__RBG-13-66-14;g__RBG-13-66-14;s__	0	0.00575452	0.00317756	0.00343498	0.0200095	0.00973417	0.00496597	0.00741393	0.0117945	0.0261812
A5_concoct_bin.252	d__Bacteria;p__Planctomycetota;c__DTLF01;o__DTLF01;f__;g__;s__	0	0.0038361	0.00654909	0.0104639	0.02829	0.0155991	0.024314	0.0678296	0.00987465	0.035692
A5_metabat2_bin.128_sub	d__Archaea;p__Thermoplasmatota;c__E2;o__DHVEG-1;f__DHVEG-1;g__;s__	0.0572404	0.127887	0.104477	0.0545451	0.0877525	0.104748	0.115324	0.111109	0.16971	0.15898
A5_metabat2_bin.35_sub	d__Bacteria;p__Armatimonadota;c__UBA5377;o__UBA5377;f__UBA11051;g__JAAYSP01;s__	0	0.00180887	0.00300158	0.00591217	0.0319144	0.0240619	0.015385	0.0208305	0.0128501	0.0247026
A5_metabat2_bin.41	d__Bacteria;p__WOR-3;c__UBA3073;o__UBA3073;f__UBA3073;g__UBA3073;s__UBA3073 sp002366725	0	0	0.0107592	0.108637	0.0337906	0.0158334	0.0171773	0.0160534	0.0125698	0.0099139
A5_metabat2_bin.86	d__Bacteria;p__Aerophobota;c__Aerophobia;o__Aerophobales;f__;g__;s__	0	0	0.00766599	0.0197885	0.0410891	0.0363487	0.0328493	0.0271961	0.0270548	0.0211885
A5_metabat2_bin.98	d__Bacteria;p__Desulfobacterota;c__Desulfobacteria;o__Desulfobacterales;f__ETH-SRB1;g__;s__	0.0124949	0.0574885	0.285657	0.244752	0.357679	0.180956	0.169322	0.401589	0.0928116	0.143761
A5_rosella_rosella_bin.1325_sub	d__Archaea;p__Halobacteriota;c__Methanosarcinia;o__Methanosarcinales;f__Methanosarcinaceae;g__;s__	0.00174706	0.0524825	0.211681	0.0496424	0.244294	0.0960147	0.0520096	0.078511	0.025542	0.0487392
A5_rosella_rosella_bin.1524_sub	d__Bacteria;p__Chloroflexota;c__Dehalococcoidia;o__GIF9;f__AB-539-J10;g__CG2-30-46-19;s__	0.00605917	0.0547576	0.0930386	0.224792	0.113298	0.171778	0.148724	0.125658	0.291694	0.206053
A5_SemiBin_bin.149_sub	d__Bacteria;p__Bipolaricaulota;c__Bipolaricaulia;o__UBA7950;f__UBA9294;g__UBA9294;s__	0	0.00655583	0.0103172	0.0219774	0.0312598	0.0352137	0.0309176	0.023224	0.0437586	0.0277432
A5_SemiBin_bin.166	d__Bacteria;p__Chloroflexota;c__Dehalococcoidia;o__Dehalococcoidales;f__JAHJRU01;g__;s__	0.00772284	0.0209219	0.0287034	0.059332	0.183283	0.140174	0.0779171	0.0600973	0.0621839	0.0644777
A5_SemiBin_bin.197	d__Bacteria;p__Desulfobacterota;c__Desulfobacteria;o__C00003060;f__C00003106;g__C00003106;s__C00003106 sp001751015	0	0	0.0163498	0.0107143	0.0417484	0.0113106	0.00652569	0.0151779	0	0
A5_SemiBin_bin.198	d__Archaea;p__Thermoproteota;c__Bathyarchaeia;o__B25;f__B25;g__;s__	0.000881242	0.00295358	0.00449596	0.00818402	0.0225645	0.0160776	0.0150921	0.0106027	0.0174163	0.0112299
A5_SemiBin_bin.239	d__Bacteria;p__Chloroflexota;c__Dehalococcoidia;o__GIF9;f__UBA5620;g__QYPU01;s__QYPU01 sp007280145	0	0.00792345	0.0134253	0.0215701	0.0431152	0.0543579	0.0476066	0.0246459	0.0644711	0.0324282
A5_SemiBin_bin.320	d__Bacteria;p__Chloroflexota;c__Dehalococcoidia;o__E44-bin15;f__E44-bin15;g__JADFVG01;s__JADFVG01 sp015222405	0.00347647	0.0075994	0.0391138	0.0458197	0.0150892	0.0111038	0.00739145	0.00502493	0.00533972	0.00470084
A5_SemiBin_bin.66	d__Bacteria;p__Bacteroidota;c__Bacteroidia;o__Bacteroidales;f__VadinHA17;g__JADFUQ01;s__	0.00362332	0.00576017	0.0179088	0.0173544	0.0480932	0.0430814	0.0308828	0.0276019	0.0381078	0.050015
A5_SemiBin_bin.7	d__Archaea;p__Asgardarchaeota;c__Thorarchaeia;o__Thorarchaeales;f__Thorarchaeaceae;g__WTCK01;s__	0.00440665	0.0406431	0.0834413	0.122795	0.390251	0.312236	0.258326	0.237426	0.243428	0.240702
A5_SemiBin_bin.82	d__Bacteria;p__Chloroflexota;c__Dehalococcoidia;o__GIF9;f__;g__;s__	0	0	0	0.00220602	0.0352196	0.0259674	0.0230233	0.0152693	0.0185062	0.0129803
A5_SemiBin_bin.89_sub	d__Archaea;p__Micrarchaeota;c__Micrarchaeia;o__Anstonellales;f__Bilamarchaeaceae;g__;s__	0	0	0	0.00319276	0.0271905	0.0362545	0.0268871	0.0272061	0.0634395	0.0297983
A5_SemiBin_bin.91	d__Archaea;p__Thermoproteota;c__Bathyarchaeia;o__B26-1;f__BA1;g__SOJZ01;s__	0.00187058	0.0410957	0.193193	0.149902	0.165336	0.115521	0.0931495	0.118362	0.0892772	0.123189
A6_maxbin2_bin.31_sub	d__Archaea;p__Thermoproteota;c__Bathyarchaeia;o__B26-1;f__UBA233;g__SOJA01;s__	0.0060519	0.0156006	0.330116	0.967217	0.64634	0.450172	0.446872	0.432226	0.386259	0.388927
A6_metabat2_bin.12	d__Archaea;p__Nanoarchaeota;c__Nanoarchaeia;o__B33-G15;f__;g__;s__	0	0.00134689	0.00211247	0.00109708	0.0254702	0.0253136	0.0578803	0.0949579	0.0261512	0.0381946
A6_SemiBin_bin.12	d__Bacteria;p__Proteobacteria;c__Alphaproteobacteria;o__Rhizobiales;f__Methyloligellaceae;g__Methyloceanibacter;s__	0.00475203	0.00239918	0.00480385	0.00396243	0.00794727	0.0166046	0.0469749	0.109155	0.0441939	0.105966
A6_SemiBin_bin.151_sub	d__Bacteria;p__Desulfobacterota;c__DSM-4660;o__Desulfatiglandales;f__B25-G16;g__B33-G16;s__	0.0172343	0.135232	0.156833	0.0760174	0.0230608	0.0299148	0.0281223	0.0800598	0.0249709	0.0590883
A6_SemiBin_bin.2	d__Bacteria;p__Acidobacteriota;c__Aminicenantia;o__Aminicenantales;f__Aminicenantaceae;g__;s__	0.00426105	0.00934927	0.0247158	0.070376	0.0822822	0.103434	0.126615	0.184227	0.226031	0.337872
A6_SemiBin_bin.5	d__Bacteria;p__Chloroflexota;c__Anaerolineae;o__Anaerolineales;f__E44-bin32;g__;s__	0	0	0.00351849	0.0415123	0.0383185	0.0224713	0.0319833	0.117669	0.00865831	0.0358011
A6_SemiBin_bin.54	d__Bacteria;p__Chloroflexota;c__Dehalococcoidia;o__GIF9;f__AB-539-J10;g__20-14-all-45-10;s__	0.00445462	0.0143426	0.031412	0.100809	0.463569	0.676959	0.598436	0.250733	0.87616	0.384042
A6_SemiBin_bin.73	d__Bacteria;p__Desulfobacterota;c__Dissulfuribacteria;o__Dissulfuribacterales;f__UBA3076;g__UBA3076;s__	0.00621546	0.0133389	0.0812464	0.224925	0.0553642	0.0515625	0.0293188	0.0853572	0.00881262	0.0300564
A6_SemiBin_bin.83	d__Bacteria;p__Chloroflexota;c__Dehalococcoidia;o__GIF9;f__AB-539-J10;g__B68-G16;s__	0.0389394	0.170192	0.287323	0.617169	0.531731	0.68079	0.649419	0.395955	0.862255	0.740087
A7_concoct_bin.17_sub	d__Bacteria;p__Cloacimonadota;c__Cloacimonadia;o__Cloacimonadales;f__TCS61;g__JACNIV01;s__	0	0.00365979	0.00286153	0.00128811	0.0048773	0.00621514	0.0189055	0.027789	0.00719997	0.0414214
A7_concoct_bin.31	d__Bacteria;p__RBG-13-66-14;c__B26-G2;o__B26-G2;f__;g__;s__	0	0	0.00278627	0.0018257	0.00117281	0.00397028	0.00362437	0.00840813	0.00659189	0.0371523
A7_maxbin2_bin.175_sub	d__Bacteria;p__Aerophobota;c__Aerophobia;o__Aerophobales;f__Aerophobaceae;g__Aerophobus;s__	0.00382212	0.0153784	0.0266306	0.0380712	0.0600933	0.0603777	0.0557065	0.0434105	0.0637698	0.0493311
A7_maxbin2_bin.81_sub	d__Archaea;p__Halobacteriota;c__Methanosarcinia;o__Methanosarcinales;f__Methanosarcinaceae;g__;s__	0.00692301	0.140145	0.493414	0.267917	0.386655	0.311614	0.228305	0.276996	0.211404	0.190444
A7_metabat2_bin.20	d__Bacteria;p__Bipolaricaulota;c__Bipolaricaulia;o__UBA7950;f__UBA9294;g__UBA9294;s__	0.00128933	0	0.00376177	0.0591782	0.0782095	0.141201	0.139561	0.0722185	0.199702	0.10513
A7_metabat2_bin.24	d__Bacteria;p__Chloroflexota;c__Dehalococcoidia;o__GIF9;f__AB-539-J10;g__E29-bin73;s__E29-bin73 sp004375885	0.0170752	0.110426	0.117075	0.0948642	0.062008	0.0780085	0.110213	0.0964177	0.137622	0.178739
A7_metabat2_bin.52	d__Bacteria;p__Patescibacteria;c__Paceibacteria;o__Paceibacterales;f__;g__;s__	0	0.00331404	0.00496808	0.0063181	0.0236175	0.0527195	0.0522587	0.0342068	0.138938	0.138513
A7_metabat2_bin.53_sub	d__Bacteria;p__Aerophobota;c__Aerophobia;o__Aerophobales;f__AE-B3A;g__;s__	0	0.00896652	0.0415025	0.134593	0.104606	0.125054	0.10256	0.129502	0.134876	0.334039
A7_metabat2_bin.68	d__Archaea;p__Thermoproteota;c__Bathyarchaeia;o__B26-1;f__SOJC01;g__;s__	0.011706	0.0239172	0.0298262	0.005366	0.00761423	0.0129951	0.0171979	0.0260107	0.0163621	0.0341525
A7_SemiBin_bin.106	d__Bacteria;p__Desulfobacterota;c__DSM-4660;o__Desulfatiglandales;f__B25-G16;g__B33-G16;s__	0.0151567	0.124975	0.166503	0.0784673	0.0261377	0.033692	0.0322469	0.0864306	0.02934	0.0737093
A7_SemiBin_bin.127	d__Archaea;p__Thermoplasmatota;c__Thermoplasmata;o__;f__;g__;s__	0.00744089	0.00165525	0.120919	0.679956	1.85801	1.0307	0.805709	0.97578	0.609281	0.238281
A7_SemiBin_bin.41	d__Bacteria;p__Aerophobota;c__Aerophobia;o__Aerophobales;f__AE-B3A;g__AE-B3B;s__	0.00174288	0.0235524	0.0532558	0.04303	0.0354667	0.0864924	0.0859084	0.0758323	0.137189	0.148854
A7_SemiBin_bin.69_sub	d__Bacteria;p__Aerophobota;c__Aerophobia;o__Aerophobales;f__AE-B3A;g__AE-B3A;s__	0.011027	0.0799108	0.0771773	0.0836176	0.116086	0.182633	0.167264	0.144401	0.198102	0.189696
A8_concoct_bin.10	d__Bacteria;p__Actinobacteriota;c__Actinomycetia;o__Mycobacteriales;f__Mycobacteriaceae;g__Mycobacterium;s__	0.00223413	0.00163218	0.00202588	0.00174399	0.00503169	0.0173166	0.0260223	0.0551728	0.0390801	0.100194
A8_concoct_bin.100	d__Bacteria;p__WOR-3;c__UBA3073;o__UBA3073;f__UBA3073;g__UBA3073;s__UBA3073 sp002366725	0	0	0.00647963	0.0771419	0.0229934	0.016246	0.0149416	0.0132229	0.00977313	0.00781428
A8_concoct_bin.29_sub	d__Bacteria;p__Chloroflexota;c__Anaerolineae;o__B4-G1;f__B4-G1;g__BS750m-G37;s__	0.00408891	0.0728333	0.12836	0.114821	0.0398546	0.0430674	0.0306358	0.0971309	0.0207589	0.0585741
A8_concoct_bin.41_sub	d__Bacteria;p__Planctomycetota;c__DTLF01;o__DTLF01;f__;g__;s__	0	0.00173736	0.00444798	0.00814524	0.0171176	0.0157994	0.0208547	0.0510949	0.00784502	0.0261256
A8_concoct_bin.49	d__Archaea;p__Thermoplasmatota;c__E2;o__UBA202;f__;g__;s__	0	0	0.0034598	0.00541133	0.00293901	0.0184728	0.0173125	0.00692021	0.0292146	0.00671025
A8_maxbin2_bin.39_sub	d__Archaea;p__Halobacteriota;c__Methanosarcinia;o__Methanosarcinales;f__Methanosarcinaceae;g__;s__	0.00336542	0.0703388	0.409488	0.46929	0.512674	0.371305	0.228301	0.306881	0.1647	0.176346
A8_maxbin2_bin.99_sub	d__Bacteria;p__Latescibacterota;c__MVCY01;o__MVCY01;f__MVCY01;g__MVCY01;s__	0.053409	0.0398053	0.0649398	0.144104	0.150191	0.114815	0.103776	0.0835221	0.0929824	0.0781764
A8_metabat2_bin.106_sub	d__Bacteria;p__Armatimonadota;c__CAIYQO01;o__WVXJ01;f__DTIZ01;g__;s__	0	0.00233521	0.00228121	0.00182998	0.00381596	0.0284855	0.0223076	0.0197591	0.0239983	0.0374442
A8_metabat2_bin.107	d__Bacteria;p__Desulfobacterota;c__DSM-4660;o__Desulfatiglandales;f__B25-G16;g__B33-G16;s__	0.00929034	0.0370382	0.448202	0.687379	0.191641	0.166505	0.103892	0.134912	0.081309	0.0895691
A8_metabat2_bin.109_sub	d__Bacteria;p__Aerophobota;c__Aerophobia;o__Aerophobales;f__B47-G16;g__;s__	0	0.00681811	0.0133098	0.0288844	0.0492504	0.0530923	0.0415814	0.0389878	0.0456338	0.0455151
A8_metabat2_bin.28	d__Archaea;p__Thermoproteota;c__Bathyarchaeia;o__B26-1;f__UBA233;g__SOJA01;s__SOJA01 sp004376975	0.00442743	0.012303	0.603689	1.77297	1.14828	0.652	0.441099	0.390928	0.390868	0.403065
A8_metabat2_bin.70	d__Archaea;p__Methanobacteriota_B;c__Thermococci;o__Methanofastidiosales;f__B48-G16;g__B48-G16;s__	0.00204672	0	0.0590934	0.293859	0.889568	0.724035	0.443536	0.29915	0.393798	0.317273
A8_metabat2_bin.77	d__Archaea;p__Thermoplasmatota;c__E2;o__DHVEG-1;f__DHVEG-1;g__JAFGPP01;s__	0.0270536	0.0974644	0.204347	0.256825	0.438151	0.366267	0.351499	0.330936	0.337844	0.316758
A8_SemiBin_bin.0	d__Archaea;p__Asgardarchaeota;c__Heimdallarchaeia;o__UBA460;f__UBA460;g__UBA460;s__	0.00256828	0.00131907	0.00184691	0.0052808	0.195143	0.195183	0.144543	0.0486132	0.109107	0.0731938
A8_SemiBin_bin.12	d__Bacteria;p__WOR-3;c__UBA3072;o__UBA3072;f__UBA3072;g__E29-bin14;s__	0.00212711	0	0.0100738	0.149268	0.20356	0.129526	0.132825	0.0970692	0.116104	0.0801183
A8_SemiBin_bin.161_sub	d__Bacteria;p__Bipolaricaulota;c__Bipolaricaulia;o__UBA7950;f__UBA9294;g__M55B144;s__	0	0.00201864	0.0092454	0.0337999	0.0898864	0.0696105	0.0505327	0.041383	0.0441633	0.0324208
A8_SemiBin_bin.23	d__Bacteria;p__Acidobacteriota;c__Aminicenantia;o__Aminicenantales;f__Aminicenantaceae;g__Aminicenans;s__Aminicenans sakinawicola	0.00416991	0	0.00962086	0.0120783	0.176332	0.275669	0.287259	0.0803028	0.194615	0.0941924
A8_SemiBin_bin.26	d__Bacteria;p__WOR-3;c__WOR-3;o__SM23-42;f__SM23-42;g__SOIY01;s__	0.0049838	0.009593	0.0399064	0.149028	0.113814	0.0791927	0.0548462	0.0250254	0.0507691	0.029106
A8_SemiBin_bin.4_sub	d__Archaea;p__Thermoproteota;c__Bathyarchaeia;o__RBG-16-48-13;f__;g__;s__	0	0.00175461	0.013829	0.0299229	0.0982325	0.0421156	0.0407956	0.0193444	0.045905	0.0208817
A8_SemiBin_bin.6	d__Bacteria;p__Campylobacterota;c__Desulfurellia;o__;f__;g__;s__	0	0	0.00607268	0.0174437	0.0481735	0.0568446	0.0844395	0.0378519	0.0846081	0.0601411
A8_SemiBin_bin.75	d__Bacteria;p__Desulfobacterota;c__Desulfobacteria;o__C00003060;f__C00003060;g__C00003060;s__	0.0242354	0.0374974	0.135519	0.934817	0.147202	0.107567	0.0594834	0.084237	0.0299749	0.0417587
A9_concoct_bin.101_sub	d__Bacteria;p__Planctomycetota;c__Planctomycetia;o__Pirellulales;f__Thermoguttaceae;g__;s__	0	0	0.00164651	0.00323212	0.00822754	0.0140562	0.0329537	0.0609021	0.0142644	0.0455746
A9_concoct_bin.138_sub	d__Bacteria;p__Planctomycetota;c__B129-G9;o__B129-G9;f__B129-G9;g__B129-G9;s__	0.00117151	0	0.00331975	0.00729127	0.0336206	0.0200857	0.0256614	0.0253831	0.0129298	0.0266948
A9_concoct_bin.234_sub	d__Bacteria;p__Zixibacteria;c__MSB-5A5;o__MSB-5A5;f__SM1-73;g__SM23-73-3;s__	0	0.00350978	0.0104768	0.0324832	0.0102281	0.0143448	0.0287842	0.0291383	0.0232801	0.0104465
A9_concoct_bin.240	d__Bacteria;p__UBP14;c__UBA6098;o__UBA6098;f__B30-G16;g__;s__	0	0	0.00299779	0.0170686	0.0621566	0.0329283	0.0333866	0.0115803	0.0113381	0.00559406
A9_concoct_bin.251_sub	d__Bacteria;p__NPL-UPA2;c__NPL-UPA2;o__;f__;g__;s__	0	0	0	0	0.00574394	0.00831407	0.0522466	0.028531	0.00779793	0.00920264
A9_concoct_bin.50_sub	d__Bacteria;p__Planctomycetota;c__DG-23;o__;f__;g__;s__	0.00244004	0.00172936	0.00197893	0.00171147	0.00549853	0.00726725	0.026539	0.0117628	0.00436024	0.0124036
A9_concoct_bin.73_sub	d__Archaea;p__Thermoplasmatota;c__E2;o__UBA202;f__;g__;s__	0	0	0.00394997	0.00557714	0.00312578	0.0120794	0.0224794	0.00719889	0.0288968	0.00625876
A9_concoct_bin.87_sub	d__Bacteria;p__Planctomycetota;c__Phycisphaerae;o__SM23-33;f__SM23-33;g__;s__	0	0	0.0046456	0.00873244	0.0104775	0.0121017	0.0724859	0.0623025	0.0357746	0.0558004
A9_maxbin2_bin.152_sub	d__Archaea;p__Halobacteriota;c__Syntropharchaeia;o__ANME-1;f__ANME-1;g__QENJ01;s__	0.00147776	0	0.198516	0.761262	0.360268	0.216864	0.173726	0.181713	0.191548	0.112391
A9_maxbin2_bin.343_sub	d__Archaea;p__Thermoproteota;c__Bathyarchaeia;o__B25;f__B25;g__;s__	0.00664989	0.0141833	0.0158974	0.0133561	0.0186371	0.0223596	0.0295385	0.0181529	0.0285903	0.0183835
A9_metabat2_bin.58	d__Bacteria;p__Chloroflexota;c__Dehalococcoidia;o__GIF9;f__AB-539-J10;g__E44-bin10;s__	0.0413471	0.119171	0.161217	0.342954	0.198172	0.19745	0.235421	0.173918	0.278396	0.314389
A9_metabat2_bin.79	d__Archaea;p__Thermoproteota;c__Bathyarchaeia;o__TCS64;f__TCS64;g__RBG-16-57-9;s__	0.00441526	0.166068	0.162956	0.0476971	0.0787413	0.13232	0.0988723	0.0660472	0.152555	0.111088
A9_rosella_rosella_bin.2777_sub	d__Archaea;p__Thermoproteota;c__Bathyarchaeia;o__B26-1;f__UBA233;g__SOJA01;s__SOJA01 sp004376975	0.00336283	0.00939978	0.396133	1.13702	0.817232	0.505199	0.428567	0.351527	0.374729	0.350907
A9_SemiBin_bin.120_sub	d__Bacteria;p__Chloroflexota;c__Dehalococcoidia;o__E44-bin15;f__E44-bin15;g__;s__	0.00679324	0.0494821	0.0416513	0.0109128	0.0076709	0.0212876	0.0374902	0.021988	0.0265065	0.0346576
A9_SemiBin_bin.16	d__Bacteria;p__Actinobacteriota;c__Humimicrobiia;o__JAHJRV01;f__JAHJRV01;g__JAHJRV01;s__	0	0	0.0106115	0.0120952	0.0415834	0.0671108	0.0594642	0.0822298	0.124485	0.0518751
A9_SemiBin_bin.166	d__Archaea;p__Aenigmatarchaeota;c__Aenigmatarchaeia;o__QMZP01;f__QMZT01;g__CS3-C152;s__	0	0.00518463	0.0164993	0.0104166	0.00591049	0.0137982	0.0385142	0.13282	0.134361	0.196969
A9_SemiBin_bin.18	d__Archaea;p__Thermoplasmatota;c__E2;o__DHVEG-1;f__DHVEG-1;g__;s__	0.0530323	0.0239924	0.00764358	0.00100836	0.00563834	0.0189469	0.0559695	0.0308761	0.0546411	0.0457937
A9_SemiBin_bin.205	d__Archaea;p__Aenigmatarchaeota;c__Aenigmatarchaeia;o__QMZP01;f__QMZP01;g__;s__	0	0	0.00508704	0.00580351	0.00172672	0.00263644	0.0262866	0.0196064	0.00407827	0.00371999
A9_SemiBin_bin.23	d__Bacteria;p__Acidobacteriota;c__Aminicenantia;o__Aminicenantales;f__Aminicenantaceae;g__SOIV01;s__SOIV01 sp004377005	0.119445	0.313303	0.204957	0.0431801	0.025943	0.18647	0.171541	0.0649333	0.449653	0.241093
A9_SemiBin_bin.276	d__Bacteria;p__Actinobacteriota;c__Aquicultoria;o__;f__;g__;s__	0.00118862	0	0.000800002	0.00119692	0.00626045	0.0157072	0.0269615	0.0198238	0.0311431	0.034357
A9_SemiBin_bin.300	d__Bacteria;p__Cloacimonadota;c__Cloacimonadia;o__JGIOTU-2;f__JGIOTU-2;g__JACNFI01;s__	0	0	0.00440739	0.0191771	0.0162277	0.052343	0.0487194	0.0176654	0.0910384	0.0251175
A9_SemiBin_bin.394	d__Bacteria;p__WOR-3;c__WOR-3;o__SM23-42;f__SM23-42;g__SOIY01;s__	0.00255872	0.0108709	0.0170391	0.14568	0.38021	0.187598	0.0783779	0.0642452	0.028582	0.0386298
S10C10046	d__Archaea;p__Asgardarchaeota;c__Heimdallarchaeia;o__UBA460;f__UBA460;g__UBA460;s__UBA460 sp001940755	0.00361376	0.0085888	0.00632472	0.000587221	0.00338628	0.0193806	0.0454373	0.0164608	0.0163535	0.0185832
S10C1453	d__Bacteria;p__Ratteibacteria;c__UBA8468;o__UBA8468;f__UBA8468;g__;s__	0	0	0.00168293	0.00577544	0.00297776	0.00351143	0.0362687	0.00357163	0.00282524	0.00233195
S10C3637	d__Archaea;p__Asgardarchaeota;c__Heimdallarchaeia;o__UBA460;f__UBA460;g__UBA460;s__	0.001259	0.00566189	0.0167036	0.00457374	0.0195462	0.03915	0.105885	0.0392878	0.106031	0.0908866
S10C4013	d__Bacteria;p__Desulfobacterota;c__BSN033;o__B13-G15;f__RBG-16-54-18;g__;s__	0	0	0.00524709	0	0.00961056	0.0122573	0.0481891	0.0379348	0.0207299	0.0188447
S10C4905	d__Bacteria;p__Krumholzibacteriota;c__Krumholzibacteria;o__Krumholzibacteriales;f__Krumholzibacteriaceae;g__;s__	0	0	0	0.00240712	0.00479411	0.0073481	0.0308404	0.016192	0.00968204	0.0124384
S10C6611	d__Bacteria;p__Aerophobota;c__Aerophobia;o__Aerophobales;f__AE-B3A;g__AE-B3B;s__	0	0.005239	0.0117283	0.0089609	0.00814688	0.0364472	0.0493408	0.0211649	0.093437	0.0392253
S1C1252	d__Archaea;p__Micrarchaeota;c__Micrarchaeia;o__Anstonellales;f__Bilamarchaeaceae;g__CAIKOA01;s__	0	0	0	0	0.000702297	0.001754	0.0138163	0.00285517	0.033932	0.0138096
S1C12952	d__Archaea;p__Hadarchaeota;c__Hadarchaeia;o__Hadarchaeales;f__Hadarchaeaceae;g__DG-33;s__	0	0.00354846	0.0020963	0	0	0.00531616	0.00461786	0.00190993	0.0483605	0.00253951
S1C2086	d__Archaea;p__Thermoproteota;c__Bathyarchaeia;o__B26-1;f__SOJC01;g__SOJC01;s__SOJC01 sp004376645	0	0.0176602	0.0810917	0.0142236	0.0113485	0.0123937	0.0151185	0.020918	0.0781554	0.0255508
S1C2674	d__Bacteria;p__Actinobacteriota;c__Humimicrobiia;o__JAHJRV01;f__JAHJRV01;g__JAHJRV01;s__JAHJRV01 sp018830725	0	0	0.00173899	0.00469812	0.00424065	0.00482714	0.0039372	0.0045199	0.0376597	0.0160217
S1C4220	d__Archaea;p__Thermoproteota;c__Bathyarchaeia;o__B26-1;f__BA1;g__;s__	0.0123797	0.0182738	0.0099853	0.00120784	0.00551896	0.0100271	0.0102331	0.00558474	0.0360956	0.018382
S2C10222	d__Archaea;p__Thermoproteota;c__Bathyarchaeia;o__;f__;g__;s__	0.0808036	0.0395085	0.010092	0.000884681	0.00184677	0.00558574	0.00987586	0.0113736	0.0131405	0.0151515
S3C10523	d__Bacteria;p__Chloroflexota;c__Dehalococcoidia;o__Dehalococcoidales;f__W498;g__W498;s__	0.0171924	0.149262	0.122215	0.0343352	0.0308024	0.0427708	0.0425685	0.0218417	0.0562026	0.0270003
S3C2045	d__Bacteria;p__Chloroflexota;c__Dehalococcoidia;o__E44-bin15;f__E44-bin15;g__;s__	0.00389209	0.049583	0.0302715	0.00287256	0.00246002	0.0115841	0.0241705	0.0139198	0.0107694	0.0256961
S3C2180	d__Bacteria;p__Acidobacteriota;c__Aminicenantia;o__Aminicenantales;f__Aminicenantaceae;g__SOIA01;s__	0.0381733	0.0566833	0.0207828	0.00105315	0	0.00229355	0.00277295	0.00331167	0.00126149	0.00217231
S3C2360	d__Archaea;p__Thermoproteota;c__Bathyarchaeia;o__B26-1;f__SOJC01;g__SOJC01;s__SOJC01 sp004376645	0.00144982	0.0515765	0.0630221	0.00666783	0.00706917	0.0124069	0.0172934	0.0192819	0.0171777	0.0245884
S3C2426	d__Bacteria;p__Desulfobacterota;c__Desulfobacteria;o__C00003060;f__C00003060;g__;s__	0.160731	0.0589013	0.00976275	0.00743963	0.00236992	0.00453769	0.00713406	0.00344848	0.00175701	0.00205153
S3C2448	d__Bacteria;p__Chloroflexota;c__Dehalococcoidia;o__Dehalococcoidales;f__ARS1013;g__ARS1013;s__	0.0348703	0.0790856	0.027782	0.00968804	0.0117357	0.0157228	0.0168474	0.00789786	0.0212343	0.00998645
S3C31152	d__Archaea;p__Thermoplasmatota;c__Thermoplasmata;o__SG8-5;f__;g__;s__	0.00132836	0.040174	0.00362745	0.000722723	0	0.000645927	0.000836517	0.00122996	0	0.00123485
S3C3410	d__Archaea;p__Thermoplasmatota;c__E2;o__DHVEG-1;f__DHVEG-1;g__;s__	0.0472085	0.0809982	0.0401374	0.00292653	0.00826192	0.0157419	0.0325165	0.0305645	0.0500698	0.0453322
S3C5234	d__Archaea;p__Thermoplasmatota;c__E2;o__DHVEG-1;f__DHVEG-1;g__SG8-52-3;s__	0.00786865	0.0725198	0.0130473	0.00175952	0.00303242	0.00417934	0.00608179	0.00402245	0.00520792	0.0048902
S3C7256	d__Archaea;p__Thermoproteota;c__Bathyarchaeia;o__B26-1;f__BA1;g__B1-G15;s__	0.00585617	0.0698861	0.0229408	0.00345984	0.0046864	0.00631428	0.00553245	0.00419187	0.00441542	0.00391636
S4C11912	d__Archaea;p__Aenigmatarchaeota;c__Aenigmatarchaeia;o__CG10238-14;f__CG10238-14;g__;s__	0.00138444	0.0403839	0.0436981	0.00137473	0.0025121	0.00457105	0.00928282	0.0104685	0.015193	0.0100288
S4C12335	d__Bacteria;p__Desulfobacterota;c__DSM-4660;o__Desulfatiglandales;f__B25-G16;g__B33-G16;s__	0.0161659	0.048803	0.0657332	0.0225632	0.00601181	0.00830766	0.00645484	0.0135713	0.00459301	0.00823757
S4C13992	d__Bacteria;p__Chloroflexota;c__Anaerolineae;o__Anaerolineales;f__UBA11858;g__B10-G9;s__	0.0117178	0.115017	0.056761	0.00252997	0.00302581	0.00923072	0.0171027	0.0164026	0.00893179	0.0183824
S4C2637	d__Bacteria;p__Desulfobacterota;c__BSN033;o__WVXP01;f__;g__;s__	0.00678797	0.0431568	0.0602461	0.00210885	0.00105719	0.00271537	0.00297092	0.0169838	0.0020157	0.00731654
S4C2912	d__Archaea;p__Aenigmatarchaeota;c__Aenigmatarchaeia;o__QMZP01;f__QMZP01;g__;s__	0	0.00161488	0.0640585	0.0110142	0.00392392	0.00755753	0.00380028	0.00780032	0.0154019	0.0103878
S4C2977	d__Bacteria;p__Desulfobacterota;c__Desulfobacteria;o__C00003060;f__C00003106;g__;s__	0.00527105	0.011353	0.124698	0.0272909	0.0141376	0.0115805	0.010937	0.0233243	0.00531834	0.00941874
S4C3464	d__Archaea;p__Halobacteriota;c__Methanosarcinia;o__Methanosarcinales;f__Methanogasteraceae;g__Methanogaster;s__	0.00100428	0.0382343	0.211192	0.0299681	0.0978391	0.0574169	0.0425126	0.130975	0.0202081	0.0892915
S4C6609	d__Archaea;p__Halobacteriota;c__Methanosarcinia;o__Methanosarcinales;f__Methanogasteraceae;g__Methanogaster;s__	0	0.0131736	0.261203	0.0429645	0.127933	0.0746357	0.049543	0.124703	0.0267203	0.0891986
S5C14855	d__Archaea;p__Thermoplasmatota;c__Thermoplasmata;o__RBG-16-68-12;f__;g__;s__	0.00780797	0.0644214	0.0888148	0.0477421	0.00831413	0.0184415	0.0242992	0.0248818	0.0294296	0.0516069
S5C2907	d__Archaea;p__Aenigmatarchaeota;c__Aenigmatarchaeia;o__QMZP01;f__QMZP01;g__;s__	0	0	0.0531906	0.06143	0.0130767	0.0314622	0.00947574	0.0225304	0.739391	0.0318913
S5C4645	d__Bacteria;p__TA06_A;c__DG-26_A;o__;f__;g__;s__	0	0.00498727	0.014847	0.067719	0.0136137	0.0117421	0.0134439	0.0114314	0.00437951	0.00301237
S6C1626	d__Bacteria;p__Planctomycetota;c__B129-G9;o__B129-G9;f__B129-G9;g__B129-G9;s__	0	0	0.00496535	0.0254674	0.0385244	0.0205234	0.00360597	0.00319253	0.00110142	0.0022241
S6C1917	d__Archaea;p__Thermoproteota;c__Bathyarchaeia;o__B26-1;f__UBA233;g__;s__	0	0.00202667	0.0162428	0.0365491	0.0884938	0.0421035	0.0642034	0.0483151	0.0557889	0.0382693
S6C2164	d__Bacteria;p__Acidobacteriota;c__Aminicenantia;o__UBA2199;f__UBA2199;g__;s__	0	0	0	0.0146478	0.0341067	0.0226034	0.0152804	0.0147605	0.0035732	0.00841359
S6C3443	d__Bacteria;p__Acidobacteriota;c__Aminicenantia;o__Aminicenantales;f__Aminicenantaceae;g__;s__	0	0.00904017	0.0118427	0.00834332	0.0603217	0.0401666	0.0148393	0.0092237	0.00680166	0.0076462
S6C3743	d__Archaea;p__Halobacteriota;c__Methanosarcinia;o__Methanosarcinales;f__Methanogasteraceae;g__Methanogaster;s__	0	0.00611925	0.0357571	0.0364129	0.147731	0.0625253	0.037709	0.0991424	0.0196071	0.0744302
S6C89609	d__Archaea;p__Thermoproteota;c__Bathyarchaeia;o__RBG-16-48-13;f__;g__;s__	0	0.00107611	0.00610065	0.012003	0.0175255	0.0206817	0.0244478	0.00855952	0.0278912	0.00867735
S7C2079	d__Bacteria;p__Aerophobota;c__Aerophobia;o__Aerophobales;f__AE-B3A;g__;s__	0	0	0	0	0.00594237	0.0325583	0.0385858	0.0609554	0.0568674	0.201671
S9C1912	d__Bacteria;p__Chloroflexota;c__Dehalococcoidia;o__GIF9;f__AB-539-J10;g__CG2-30-46-19;s__	0.00158817	0.00867128	0.0132006	0.0256961	0.0999267	0.206124	0.203543	0.080365	0.382019	0.168286
S9C2020	d__Archaea;p__Halobacteriota;c__Methanosarcinia;o__Methanosarcinales;f__Methanocomedenaceae;g__Methanomarinus;s__Methanomarinus sp002926195	0.00103678	0.00973432	0.0313805	0.0933977	1.03607	0.230946	0.0543702	0.0355425	0.0246192	0.0202604
S9C2389	d__Archaea;p__Thermoproteota;c__Bathyarchaeia;o__B26-1;f__UBA233;g__;s__	0	0.00148723	0.0657506	0.223335	0.0940979	0.0644337	0.0376203	0.0363359	0.0466625	0.0508478
S9C3637	d__Archaea;p__Asgardarchaeota;c__Heimdallarchaeia;o__UBA460;f__UBA460;g__UBA460;s__	0.00131161	0.00741284	0.0235808	0.0063664	0.0277967	0.05665	0.148137	0.0541557	0.151067	0.128492
S9C3829	d__Bacteria;p__Aerophobota;c__Aerophobia;o__Aerophobales;f__Aerophobaceae;g__Aerophobus;s__	0	0.00109917	0.00298533	0.00694596	0.040371	0.0419146	0.043737	0.0190053	0.0452695	0.019512

## Sheet: Table S4
Table S5. Function or Genes involved in nitrogen cycling and sulfur cycling in 256 genomes, using METABOLIC.
		Genes	MAGs	Taxonomy Kingdom	Taxonomy Phylum	Taxonomy Class	Taxonomy Order	Taxonomy Family	Taxonomy Genus	Taxonomy Species
Nitrification	Ammonia oxidation	amoB	A10_SemiBin_bin.433	d__Archaea	p__Thermoproteota	c__Nitrososphaeria	o__Nitrososphaerales	f__Nitrosopumilaceae	g__JACEMX01	s__
Nitrogen fixation		nifH	A10_SemiBin_bin.120	d__Archaea	p__Halobacteriota	c__Syntropharchaeia	o__ANME-1	f__ANME-1	g__JACGMN01	s__
			A4_SemiBin_bin.4	d__Bacteria	p__Chloroflexota	c__Dehalococcoidia	o__E44-bin15	f__E44-bin15	g__JADFVG01	s__JADFVG01 sp015222405
			A5_SemiBin_bin.197	d__Bacteria	p__Desulfobacterota	c__Desulfobacteria	o__C00003060	f__C00003106	g__C00003106	s__C00003106 sp001751015
			A5_rosella_rosella_bin.1325_sub	d__Archaea	p__Halobacteriota	c__Methanosarcinia	o__Methanosarcinales	f__Methanosarcinaceae	g__	s__
			A7_maxbin2_bin.81_sub	d__Archaea	p__Halobacteriota	c__Methanosarcinia	o__Methanosarcinales	f__Methanosarcinaceae	g__	s__
			S4C3464	d__Archaea	p__Halobacteriota	c__Methanosarcinia	o__Methanosarcinales	f__Methanogasteraceae	g__Methanogaster	s__
			S4C6609	d__Archaea	p__Halobacteriota	c__Methanosarcinia	o__Methanosarcinales	f__Methanogasteraceae	g__Methanogaster	s__
			S6C3743	d__Archaea	p__Halobacteriota	c__Methanosarcinia	o__Methanosarcinales	f__Methanogasteraceae	g__Methanogaster	s__
			S9C2020	d__Archaea	p__Halobacteriota	c__Methanosarcinia	o__Methanosarcinales	f__Methanocomedenaceae	g__Methanomarinus	s__Methanomarinus sp002926195
Denitrification	Nitrate reduction	napB	A10_metabat2_bin.104	d__Bacteria	p__Proteobacteria	c__Alphaproteobacteria	o__Rhizobiales	f__Hyphomicrobiaceae	g__Filomicrobium	s__
			A1_metabat2_bin.15	d__Bacteria	p__Gemmatimonadota	c__Gemmatimonadetes	o__Gemmatimonadales	f__GWC2-71-9	g__WVYX01	s__
			A2_metabat2_bin.26	d__Bacteria	p__Gemmatimonadota	c__Gemmatimonadetes	o__Longimicrobiales	f__UBA6960	g__	s__
		narG	A10_metabat2_bin.43	d__Bacteria	p__Actinobacteriota	c__Actinomycetia	o__Mycobacteriales	f__Mycobacteriaceae	g__Mycobacterium	s__
			A1_metabat2_bin.15	d__Bacteria	p__Gemmatimonadota	c__Gemmatimonadetes	o__Gemmatimonadales	f__GWC2-71-9	g__WVYX01	s__
			A2_maxbin2_bin.15_sub	d__Bacteria	p__Desulfobacterota	c__Syntrophobacteria	o__BM002	f__BM002	g__BM002	s__
			A6_SemiBin_bin.12	d__Bacteria	p__Proteobacteria	c__Alphaproteobacteria	o__Rhizobiales	f__Methyloligellaceae	g__Methyloceanibacter	s__
			A8_concoct_bin.10	d__Bacteria	p__Actinobacteriota	c__Actinomycetia	o__Mycobacteriales	f__Mycobacteriaceae	g__Mycobacterium	s__
		narH	A10_metabat2_bin.43	d__Bacteria	p__Actinobacteriota	c__Actinomycetia	o__Mycobacteriales	f__Mycobacteriaceae	g__Mycobacterium	s__
			A1_metabat2_bin.15	d__Bacteria	p__Gemmatimonadota	c__Gemmatimonadetes	o__Gemmatimonadales	f__GWC2-71-9	g__WVYX01	s__
			A2_maxbin2_bin.15_sub	d__Bacteria	p__Desulfobacterota	c__Syntrophobacteria	o__BM002	f__BM002	g__BM002	s__
			A8_concoct_bin.10	d__Bacteria	p__Actinobacteriota	c__Actinomycetia	o__Mycobacteriales	f__Mycobacteriaceae	g__Mycobacterium	s__
		nirB	A10_metabat2_bin.104	d__Bacteria	p__Proteobacteria	c__Alphaproteobacteria	o__Rhizobiales	f__Hyphomicrobiaceae	g__Filomicrobium	s__
			A10_metabat2_bin.43	d__Bacteria	p__Actinobacteriota	c__Actinomycetia	o__Mycobacteriales	f__Mycobacteriaceae	g__Mycobacterium	s__
			A8_concoct_bin.10	d__Bacteria	p__Actinobacteriota	c__Actinomycetia	o__Mycobacteriales	f__Mycobacteriaceae	g__Mycobacterium	s__
		nirD	A10_metabat2_bin.104	d__Bacteria	p__Proteobacteria	c__Alphaproteobacteria	o__Rhizobiales	f__Hyphomicrobiaceae	g__Filomicrobium	s__
			A10_metabat2_bin.43	d__Bacteria	p__Actinobacteriota	c__Actinomycetia	o__Mycobacteriales	f__Mycobacteriaceae	g__Mycobacterium	s__
	Nitrite reduction	nirS	A10_metabat2_bin.104	d__Bacteria	p__Proteobacteria	c__Alphaproteobacteria	o__Rhizobiales	f__Hyphomicrobiaceae	g__Filomicrobium	s__
	Nitrous oxide reduction	norB	A10_metabat2_bin.104	d__Bacteria	p__Proteobacteria	c__Alphaproteobacteria	o__Rhizobiales	f__Hyphomicrobiaceae	g__Filomicrobium	s__
			A1_SemiBin_bin.2	d__Bacteria	p__Desulfobacterota	c__DSM-4660	o__Desulfatiglandales	f__HGW-15	g__	s__
		norC	A10_metabat2_bin.104	d__Bacteria	p__Proteobacteria	c__Alphaproteobacteria	o__Rhizobiales	f__Hyphomicrobiaceae	g__Filomicrobium	s__
			A2_metabat2_bin.124_sub	d__Bacteria	p__Desulfobacterota	c__DSM-4660	o__Desulfatiglandales	f__B25-G16	g__B33-G16	s__
DNRA (Dissimilatory nitrate/nitrite reduction to ammonium)	Nitrite reduction to ammonia	nrfA	A10_metabat2_bin.104	d__Bacteria	p__Proteobacteria	c__Alphaproteobacteria	o__Rhizobiales	f__Hyphomicrobiaceae	g__Filomicrobium	s__
			A1_concoct_bin.62	d__Bacteria	p__Desulfobacterota	c__WTBG01	o__WTBG01	f__	g__	s__
			A2_SemiBin_bin.154	d__Archaea	p__Thermoplasmatota	c__Thermoplasmata	o__	f__	g__	s__
			A2_maxbin2_bin.15_sub	d__Bacteria	p__Desulfobacterota	c__Syntrophobacteria	o__BM002	f__BM002	g__BM002	s__
			A2_maxbin2_bin.371	d__Archaea	p__Thermoplasmatota	c__Thermoplasmata	o__RBG-16-68-12	f__SOIM01	g__	s__
			A6_SemiBin_bin.12	d__Bacteria	p__Proteobacteria	c__Alphaproteobacteria	o__Rhizobiales	f__Methyloligellaceae	g__Methyloceanibacter	s__
		nrfH	A5_SemiBin_bin.197	d__Bacteria	p__Desulfobacterota	c__Desulfobacteria	o__C00003060	f__C00003106	g__C00003106	s__C00003106 sp001751015
Thiosulfate oxidation		soxB	A10_metabat2_bin.104	d__Bacteria	p__Proteobacteria	c__Alphaproteobacteria	o__Rhizobiales	f__Hyphomicrobiaceae	g__Filomicrobium	s__
		soxY	A10_metabat2_bin.104	d__Bacteria	p__Proteobacteria	c__Alphaproteobacteria	o__Rhizobiales	f__Hyphomicrobiaceae	g__Filomicrobium	s__
		soxC	A10_metabat2_bin.104	d__Bacteria	p__Proteobacteria	c__Alphaproteobacteria	o__Rhizobiales	f__Hyphomicrobiaceae	g__Filomicrobium	s__
Thiosulfate disproportionation		phsA	A1_SemiBin_bin.2	d__Bacteria	p__Desulfobacterota	c__DSM-4660	o__Desulfatiglandales	f__HGW-15	g__	s__
			A2_metabat2_bin.124_sub	d__Bacteria	p__Desulfobacterota	c__DSM-4660	o__Desulfatiglandales	f__B25-G16	g__B33-G16	s__
			A2_metabat2_bin.19_sub	d__Bacteria	p__Desulfobacterota	c__DSM-4660	o__Desulfatiglandales	f__HGW-15	g__	s__
			A8_SemiBin_bin.6	d__Bacteria	p__Campylobacterota	c__Desulfurellia	o__	f__	g__	s__
Sulfur disproportionation		sor	A8_SemiBin_bin.75	d__Bacteria	p__Desulfobacterota	c__Desulfobacteria	o__C00003060	f__C00003060	g__C00003060	s__
Dissimilatory sulfate reduction and oxidation		dsrA	A1_SemiBin_bin.2	d__Bacteria	p__Desulfobacterota	c__DSM-4660	o__Desulfatiglandales	f__HGW-15	g__	s__
			A1_metabat2_bin.15	d__Bacteria	p__Gemmatimonadota	c__Gemmatimonadetes	o__Gemmatimonadales	f__GWC2-71-9	g__WVYX01	s__
			A2_maxbin2_bin.15_sub	d__Bacteria	p__Desulfobacterota	c__Syntrophobacteria	o__BM002	f__BM002	g__BM002	s__
			A2_metabat2_bin.76_sub	d__Bacteria	p__Chloroflexota	c__Dehalococcoidia	o__GIF9	f__AB-539-J10	g__B68-G16	s__
			A4_maxbin2_bin.76	d__Bacteria	p__Desulfobacterota	c__Dissulfuribacteria	o__Dissulfuribacterales	f__UBA3076	g__UBA3076	s__
			A5_SemiBin_bin.197	d__Bacteria	p__Desulfobacterota	c__Desulfobacteria	o__C00003060	f__C00003106	g__C00003106	s__C00003106 sp001751015
			A5_metabat2_bin.98	d__Bacteria	p__Desulfobacterota	c__Desulfobacteria	o__Desulfobacterales	f__ETH-SRB1	g__	s__
			A7_maxbin2_bin.81_sub	d__Archaea	p__Halobacteriota	c__Methanosarcinia	o__Methanosarcinales	f__Methanosarcinaceae	g__	s__
			A8_SemiBin_bin.75	d__Bacteria	p__Desulfobacterota	c__Desulfobacteria	o__C00003060	f__C00003060	g__C00003060	s__
			S3C10523	d__Bacteria	p__Chloroflexota	c__Dehalococcoidia	o__Dehalococcoidales	f__W498	g__W498	s__
			S4C2977	d__Bacteria	p__Desulfobacterota	c__Desulfobacteria	o__C00003060	f__C00003106	g__	s__
		dsrB	A1_SemiBin_bin.2	d__Bacteria	p__Desulfobacterota	c__DSM-4660	o__Desulfatiglandales	f__HGW-15	g__	s__
			A2_SemiBin_bin.28_sub	d__Bacteria	p__Chloroflexota	c__Dehalococcoidia	o__SZUA-161	f__SZUA-161	g__SZUA-161	s__
			A2_maxbin2_bin.15_sub	d__Bacteria	p__Desulfobacterota	c__Syntrophobacteria	o__BM002	f__BM002	g__BM002	s__
			A2_metabat2_bin.76_sub	d__Bacteria	p__Chloroflexota	c__Dehalococcoidia	o__GIF9	f__AB-539-J10	g__B68-G16	s__
			A4_maxbin2_bin.76	d__Bacteria	p__Desulfobacterota	c__Dissulfuribacteria	o__Dissulfuribacterales	f__UBA3076	g__UBA3076	s__
			A5_SemiBin_bin.197	d__Bacteria	p__Desulfobacterota	c__Desulfobacteria	o__C00003060	f__C00003106	g__C00003106	s__C00003106 sp001751015
			A5_metabat2_bin.98	d__Bacteria	p__Desulfobacterota	c__Desulfobacteria	o__Desulfobacterales	f__ETH-SRB1	g__	s__
			A6_SemiBin_bin.73	d__Bacteria	p__Desulfobacterota	c__Dissulfuribacteria	o__Dissulfuribacterales	f__UBA3076	g__UBA3076	s__
			A7_maxbin2_bin.81_sub	d__Archaea	p__Halobacteriota	c__Methanosarcinia	o__Methanosarcinales	f__Methanosarcinaceae	g__	s__
			A8_SemiBin_bin.75	d__Bacteria	p__Desulfobacterota	c__Desulfobacteria	o__C00003060	f__C00003060	g__C00003060	s__
			A8_maxbin2_bin.39_sub	d__Archaea	p__Halobacteriota	c__Methanosarcinia	o__Methanosarcinales	f__Methanosarcinaceae	g__	s__
			S3C10523	d__Bacteria	p__Chloroflexota	c__Dehalococcoidia	o__Dehalococcoidales	f__W498	g__W498	s__
			S4C2977	d__Bacteria	p__Desulfobacterota	c__Desulfobacteria	o__C00003060	f__C00003106	g__	s__
Methane metabolism		mcrA	A10_SemiBin_bin.120	d__Archaea	p__Halobacteriota	c__Syntropharchaeia	o__ANME-1	f__ANME-1	g__JACGMN01	s__
			A10_maxbin2_bin.80	d__Archaea	p__Halobacteriota	c__Methanosarcinia	o__Methanosarcinales	f__Methanocomedenaceae	g__Methanocomedens	s__Methanocomedens sp009649835
			A3_SemiBin_bin.166	d__Archaea	p__Halobacteriota	c__Methanosarcinia	o__Methanosarcinales	f__Methanosarcinaceae	g__	s__
			A5_rosella_rosella_bin.1325_sub	d__Archaea	p__Halobacteriota	c__Methanosarcinia	o__Methanosarcinales	f__Methanosarcinaceae	g__	s__
			A8_maxbin2_bin.39_sub	d__Archaea	p__Halobacteriota	c__Methanosarcinia	o__Methanosarcinales	f__Methanosarcinaceae	g__	s__

## Sheet: Table S5
Table S6. Genome statistics of recovered methanogen/ANMEs genomes.
user_genome	size	completeness	contamination	strain_heterogeneity	classification	Phylogenetic analysis	Final
A10_SemiBin_bin.120	1457142	73.91	1.47	66.67	d__Archaea;p__Halobacteriota;c__Syntropharchaeia;o__ANME-1;f__ANME-1;g__JACGMN01;s__	ANME-1	ANME-1
A9_maxbin2_bin.152_sub	1275653	56.75	9.77	21.05	d__Archaea;p__Halobacteriota;c__Syntropharchaeia;o__ANME-1;f__ANME-1;g__QENJ01;s__	ANME-1	ANME-1
A10_maxbin2_bin.80	1139592	59.15	4.58	85.71	d__Archaea;p__Halobacteriota;c__Methanosarcinia;o__Methanosarcinales;f__Methanocomedenaceae;g__Methanocomedens;s__Methanocomedens sp009649835	ANME-2a	ANME-2a
A3_concoct_bin.160	921783	56.18	8.16	57.14	d__Archaea;p__Methanobacteriota_B;c__Thermococci;o__Methanofastidiosales;f__B48-G16;g__B48-G16;s__	Methanofastidiosales-like	Methanofastidiosales
A3_SemiBin_bin.166	1133539	57.35	6.26	91.67	d__Archaea;p__Halobacteriota;c__Methanosarcinia;o__Methanosarcinales;f__Methanosarcinaceae;g__;s__	ANME-3	ANME-3
A4_maxbin2_bin.56	658558	58.51	3.22	12.5	d__Archaea;p__Methanobacteriota_B;c__Thermococci;o__Methanofastidiosales;f__B48-G16;g__B48-G16;s__	Methanofastidiosales-like	Methanofastidiosales
A5_rosella_rosella_bin.1325_sub	1517928	56.74	1.96	66.67	d__Archaea;p__Halobacteriota;c__Methanosarcinia;o__Methanosarcinales;f__Methanosarcinaceae;g__;s__	ANME-3	ANME-3
A7_maxbin2_bin.81_sub	2302293	57.47	6.35	50	d__Archaea;p__Halobacteriota;c__Methanosarcinia;o__Methanosarcinales;f__Methanosarcinaceae;g__;s__	ANME-3	ANME-3
A8_maxbin2_bin.39_sub	2589799	66.83	9.81	61.11	d__Archaea;p__Halobacteriota;c__Methanosarcinia;o__Methanosarcinales;f__Methanosarcinaceae;g__;s__	ANME-3	ANME-3
A8_metabat2_bin.70	1489101	76.16	6.92	31.25	d__Archaea;p__Methanobacteriota_B;c__Thermococci;o__Methanofastidiosales;f__B48-G16;g__B48-G16;s__	Methanofastidiosales-like	Methanofastidiosales
S4C3464	1232095	73.37	2.06	66.67	d__Archaea;p__Halobacteriota;c__Methanosarcinia;o__Methanosarcinales;f__Methanogasteraceae;g__Methanogaster;s__	ANME-2c	ANME-2c
S4C6609	1651970	81.65	3.27	28.57	d__Archaea;p__Halobacteriota;c__Methanosarcinia;o__Methanosarcinales;f__Methanogasteraceae;g__Methanogaster;s__	ANME-2c	ANME-2c
S6C3743	1639356	72.54	2.06	20	d__Archaea;p__Halobacteriota;c__Methanosarcinia;o__Methanosarcinales;f__Methanogasteraceae;g__Methanogaster;s__	ANME-2c	ANME-2c
S9C2020	1823125	94.12	1.53	66.67	d__Archaea;p__Halobacteriota;c__Methanosarcinia;o__Methanosarcinales;f__Methanocomedenaceae;g__Methanomarinus;s__Methanomarinus sp002926195	ANME-2b	ANME-2b

## Sheet: Table S6
Table S7. Functional Genes involved in methane cycling in genomes containing mcrA genes based on presence/absence matrix.
KO number	Gene/Enzyme	ANME-3 A3_SemiBin_bin.166	ANME-3 A5_rosella_rosella_bin.1325_sub	ANME-3 A8_maxbin2_bin.39_sub	ANME-1 A10_SemiBin_bin.120	ANME-2a A10_maxbin2_bin.80	Methods
K00193	acetyl-CoA decarbonylase/synthase, CODH/ACS complex subunit beta [EC:2.3.1.169]	1	0	0	1	1	DRAM
K00197	acetyl-CoA decarbonylase/synthase, CODH/ACS complex subunit gamma [EC:2.1.1.245]	0	0	1	1	1	DRAM
K01895	acetyl-CoA synthetase [EC:6.2.1.1]	0	1	1	0	0	DRAM
K14128	F420-non-reducing hydrogenase small subunit [EC:1.12.99.- 1.8.98.5]	0	0	0	1	0	DRAM
K00125	formate dehydrogenase (coenzyme F420) beta subunit [EC:1.17.98.3 1.8.98.6]	0	0	0	1	1	DRAM
K00672	ftr; formylmethanofuran--tetrahydromethanopterin N-formyltransferase [EC:2.3.1.101]	1	0	0	1	0	DRAM
K00200	fwdA, fmdA; formylmethanofuran dehydrogenase subunit A [EC:1.2.7.12]	0	1	1	0	0	DRAM
K00201	fwdB, fmdB; formylmethanofuran dehydrogenase subunit B [EC:1.2.7.12]	1	1	1	0	1	DRAM
K00202	fwdC, fmdC; formylmethanofuran dehydrogenase subunit C [EC:1.2.7.12]	0	0	1	1	0	DRAM
K00203	fwdD, fmdD; formylmethanofuran dehydrogenase subunit D [EC:1.2.7.12]	1	0	1	0	0	DRAM
K11261	fwdE, fmdE; formylmethanofuran dehydrogenase subunit E [EC:1.2.7.12]	1	1	1	0	1	DRAM
K00205	fwdF, fmdF; 4Fe-4S ferredoxin	1	1	1	0	1	DRAM
K11260	fwdG; 4Fe-4S ferredoxin	1	0	0	0	0	DRAM
K03388	hdrA2; heterodisulfide reductase subunit A2 [EC:1.8.7.3 1.8.98.4 1.8.98.5 1.8.98.6]	0	1	1	1	1	DRAM
K22481	hdrB1; heterodisulfide reductase subunit B1 [EC:1.8.7.3]	1	0	0	0	0	DRAM
K03389	hdrB2; heterodisulfide reductase subunit B2 [EC:1.8.7.3 1.8.98.4 1.8.98.5 1.8.98.6]	1	0	0	1	0	DRAM
K22482	hdrC1; heterodisulfide reductase subunit C1 [EC:1.8.7.3]	1	0	0	0	0	DRAM
K03390	hdrC2; heterodisulfide reductase subunit C2 [EC:1.8.7.3 1.8.98.4 1.8.98.5 1.8.98.6]	1	0	0	1	1	DRAM
K08264	hdrD; heterodisulfide reductase subunit D [EC:1.8.98.1]	0	1	0	1	0	DRAM
K08265	hdrE; heterodisulfide reductase subunit E [EC:1.8.98.1]	0	1	0	0	0	DRAM
K01499	mch; methenyltetrahydromethanopterin cyclohydrolase [EC:3.5.4.27]	0	0	0	1	0	DRAM
K00399	mcrA; methyl-coenzyme M reductase alpha subunit [EC:2.8.4.1]	1	1	1	1	1	METABOLIC
K00401	mcrB; methyl-coenzyme M reductase beta subunit [EC:2.8.4.1]	1	1	0	1	0	DRAM
K00402	mcrG; methyl-coenzyme M reductase gamma subunit [EC:2.8.4.1]	1	1	0	0	1	DRAM
K00320	mer; 5,10-methylenetetrahydromethanopterin reductase [EC:1.5.98.2]	1	0	1	0	1	DRAM
K00319	mtd; methylenetetrahydromethanopterin dehydrogenase [EC:1.5.98.1]	0	1	0	0	1	DRAM
K00577	mtrA; tetrahydromethanopterin S-methyltransferase subunit A [EC:2.1.1.86]	1	1	1	1	1	DRAM
K00578	mtrB; tetrahydromethanopterin S-methyltransferase subunit B [EC:2.1.1.86]	1	0	1	0	1	DRAM
K00579	mtrC; tetrahydromethanopterin S-methyltransferase subunit C [EC:2.1.1.86]	1	0	1	0	1	DRAM
K00580	mtrD; tetrahydromethanopterin S-methyltransferase subunit D [EC:2.1.1.86]	1	0	0	0	1	DRAM
K00581	mtrE; tetrahydromethanopterin S-methyltransferase subunit E [EC:2.1.1.86]	1	0	1	0	1	DRAM
K00582	mtrF; tetrahydromethanopterin S-methyltransferase subunit F [EC:2.1.1.86]	1	1	1	0	1	DRAM
K00583	mtrG; tetrahydromethanopterin S-methyltransferase subunit G [EC:2.1.1.86]	1	1	1	0	1	DRAM
K00584	mtrH; tetrahydromethanopterin S-methyltransferase subunit H [EC:2.1.1.86]	1	1	1	1	1	DRAM
K14127	mvhD, vhuD, vhcD; F420-non-reducing hydrogenase iron-sulfur subunit [EC:1.12.99.- 1.8.98.5 1.8.98.6]	1	0	0	1	1	DRAM
K02117	atpA (V/A-type); V/A-type H+/Na+-transporting ATPase subunit A	1	0	1	0	1	METABOLIC
K02118	atpB (V/A-type); V/A-type H+/Na+-transporting ATPase subunit B	1	0	1	1	1	METABOLIC

## Sheet: Table S7
Table S8 Overview of c-type cytochromes encoded in the ANME draft genomes
Gene IDs	Bins	Classification	Phylogenetic analysis	Description
A7_maxbin2_bin.81_sub_k141_3650343_length_8975_cov_16.9602_1	A7_maxbin2_bin.81_sub	d__Archaea;p__Halobacteriota;c__Methanosarcinia;o__Methanosarcinales;f__Methanosarcinaceae;g__;s__	ANME-3	Cytochrom_C3 superfamily
A7_maxbin2_bin.81_sub_k141_1857752_length_2557_cov_12.3638_3	A7_maxbin2_bin.81_sub	d__Archaea;p__Halobacteriota;c__Methanosarcinia;o__Methanosarcinales;f__Methanosarcinaceae;g__;s__	ANME-3	Cytochrom_C_asm superfamily
A7_maxbin2_bin.81_sub_k141_347229_length_2548_cov_9.0000_3	A7_maxbin2_bin.81_sub	d__Archaea;p__Halobacteriota;c__Methanosarcinia;o__Methanosarcinales;f__Methanosarcinaceae;g__;s__	ANME-3	Cytochrom_C_2 superfamily
A8_maxbin2_bin.39_sub_k141_2381112_length_3807_cov_20.0284_4	A8_maxbin2_bin.39_sub	d__Archaea;p__Halobacteriota;c__Methanosarcinia;o__Methanosarcinales;f__Methanosarcinaceae;g__;s__	ANME-3	Cytochrome_cB superfamily
S9C2020_S9Ck141_422759_length_15018_cov_45.0000_9	S9C2020	d__Archaea;p__Halobacteriota;c__Methanosarcinia;o__Methanosarcinales;f__Methanocomedenaceae;g__Methanomarinus;s__Methanomarinus sp002926195	ANME-2b	Cytochrom_C3 superfamily
S9C2020_S9Ck141_69198_length_11852_cov_38.1575_5	S9C2020	d__Archaea;p__Halobacteriota;c__Methanosarcinia;o__Methanosarcinales;f__Methanocomedenaceae;g__Methanomarinus;s__Methanomarinus sp002926195	ANME-2b	Cytochrom_C3 superfamily
S9C2020_S9Ck141_3591417_length_11779_cov_41.8721_5	S9C2020	d__Archaea;p__Halobacteriota;c__Methanosarcinia;o__Methanosarcinales;f__Methanocomedenaceae;g__Methanomarinus;s__Methanomarinus sp002926195	ANME-2b	Cytochrom_C_asm superfamily
S9C2020_S9Ck141_2094622_length_10153_cov_32.9297_7	S9C2020	d__Archaea;p__Halobacteriota;c__Methanosarcinia;o__Methanosarcinales;f__Methanocomedenaceae;g__Methanomarinus;s__Methanomarinus sp002926195	ANME-2b	Cytochrom_C_asm superfamily
S6C3743_S6Ck141_4340478_length_7119_cov_9.0000_2	S6C3743	d__Archaea;p__Halobacteriota;c__Methanosarcinia;o__Methanosarcinales;f__Methanogasteraceae;g__Methanogaster;s__	ANME-2c	Cytochrom_C3 superfamily
S4C3464_S4Ck141_2739015_length_5360_cov_16.0446_2	S4C3464	d__Archaea;p__Halobacteriota;c__Methanosarcinia;o__Methanosarcinales;f__Methanogasteraceae;g__Methanogaster;s__	ANME-2c	Cytochrom_C_asm superfamily
A5_rosella_rosella_bin.1325_sub_k141_3424316_length_9452_cov_23.3238_5	A5_rosella_rosella_bin.1325_sub	d__Archaea;p__Halobacteriota;c__Methanosarcinia;o__Methanosarcinales;f__Methanosarcinaceae;g__;s__	ANME-3	Cytochrom_C3 superfamily
S4C6609_S4Ck141_4067971_length_7740_cov_36.8958_2	S4C6609	d__Archaea;p__Halobacteriota;c__Methanosarcinia;o__Methanosarcinales;f__Methanogasteraceae;g__Methanogaster;s__	ANME-2c	Cytochrom_C3 superfamily
A3_SemiBin_bin.166_k141_5858200_length_4987_cov_112.0087_4	A3_SemiBin_bin.166	d__Archaea;p__Halobacteriota;c__Methanosarcinia;o__Methanosarcinales;f__Methanosarcinaceae;g__;s__	ANME-3	Cytochrom_C_asm superfamily
S4C6609_S4Ck141_2089231_length_6636_cov_24.8374_7	S4C6609	d__Archaea;p__Halobacteriota;c__Methanosarcinia;o__Methanosarcinales;f__Methanogasteraceae;g__Methanogaster;s__	ANME-2c	Cytochrome_cB superfamily
S4C6609_S4Ck141_2089231_length_6636_cov_24.8374_7	S4C6609	d__Archaea;p__Halobacteriota;c__Methanosarcinia;o__Methanosarcinales;f__Methanogasteraceae;g__Methanogaster;s__	ANME-2c	Cytochrome_C7
S6C3743_S6Ck141_3211136_length_17456_cov_10.7195_5	S6C3743	d__Archaea;p__Halobacteriota;c__Methanosarcinia;o__Methanosarcinales;f__Methanogasteraceae;g__Methanogaster;s__	ANME-2c	Cytochrom_C3 superfamily
A10_SemiBin_bin.120_k141_4433245_length_6272_cov_21.4131_5	A10_SemiBin_bin.120	d__Archaea;p__Halobacteriota;c__Syntropharchaeia;o__ANME-1;f__ANME-1;g__JACGMN01;s__	ANME-1	Cytochrom_NNT superfamily
A10_maxbin2_bin.80_k141_5289376_length_4005_cov_17.0267_1	A10_maxbin2_bin.80	d__Archaea;p__Halobacteriota;c__Methanosarcinia;o__Methanosarcinales;f__Methanocomedenaceae;g__Methanocomedens;s__Methanocomedens sp009649835	ANME-2a	Cytochrom_C3 superfamily

## Sheet: Table S8
Table S9 HMM details of genomes with iron reduction genes annotated by FeGenie.
category	genome/assembly		orf	HMM
iron_reduction	A5_SemiBin_bin.197.fa	d__Bacteria;p__Desulfobacterota;c__Desulfobacteria;o__C00003060;f__C00003106;g__C00003106;s__C00003106 sp001751015	k141_3578704_length_9218_cov_7.0000_4	DFE_0461
iron_reduction	A5_SemiBin_bin.197.fa	d__Bacteria;p__Desulfobacterota;c__Desulfobacteria;o__C00003060;f__C00003106;g__C00003106;s__C00003106 sp001751015	k141_3578704_length_9218_cov_7.0000_5	DFE_0462
iron_reduction	A5_SemiBin_bin.197.fa	d__Bacteria;p__Desulfobacterota;c__Desulfobacteria;o__C00003060;f__C00003106;g__C00003106;s__C00003106 sp001751015	k141_3578704_length_9218_cov_7.0000_6	DFE_0463
iron_reduction	S4C2977.fa	d__Bacteria;p__Desulfobacterota;c__Desulfobacteria;o__C00003060;f__C00003106;g__;s__	S4Ck141_2158274_length_19092_cov_20.2064_4	DFE_0462
iron_reduction	S4C2977.fa	d__Bacteria;p__Desulfobacterota;c__Desulfobacteria;o__C00003060;f__C00003106;g__;s__	S4Ck141_2158274_length_19092_cov_20.2064_8	DFE_0461
iron_reduction	S4C2977.fa	d__Bacteria;p__Desulfobacterota;c__Desulfobacteria;o__C00003060;f__C00003106;g__;s__	S4Ck141_2158274_length_19092_cov_20.2064_9	DFE_0462
iron_reduction	S4C2977.fa	d__Bacteria;p__Desulfobacterota;c__Desulfobacteria;o__C00003060;f__C00003106;g__;s__	S4Ck141_2158274_length_19092_cov_20.2064_10	DFE_0463
iron_reduction	A2_maxbin2_bin.2_sub.fa	d__Bacteria;p__Desulfobacterota;c__Desulfobacteria;o__Desulfobacterales;f__ETH-SRB1;g__B13-G4;s__	k141_4162282_length_5169_cov_47.0000_1	DFE_0461
iron_reduction	A2_maxbin2_bin.2_sub.fa	d__Bacteria;p__Desulfobacterota;c__Desulfobacteria;o__Desulfobacterales;f__ETH-SRB1;g__B13-G4;s__	k141_4162282_length_5169_cov_47.0000_2	DFE_0462
iron_reduction	A2_maxbin2_bin.2_sub.fa	d__Bacteria;p__Desulfobacterota;c__Desulfobacteria;o__Desulfobacterales;f__ETH-SRB1;g__B13-G4;s__	k141_4162282_length_5169_cov_47.0000_3	DFE_0463
iron_reduction	A6_SemiBin_bin.73.fa	d__Bacteria;p__Desulfobacterota;c__Dissulfuribacteria;o__Dissulfuribacterales;f__UBA3076;g__UBA3076;s__	k141_3361844_length_18377_cov_14.3804_4	DFE_0461
iron_reduction	A6_SemiBin_bin.73.fa	d__Bacteria;p__Desulfobacterota;c__Dissulfuribacteria;o__Dissulfuribacterales;f__UBA3076;g__UBA3076;s__	k141_3361844_length_18377_cov_14.3804_5	DFE_0462
iron_reduction	A6_SemiBin_bin.73.fa	d__Bacteria;p__Desulfobacterota;c__Dissulfuribacteria;o__Dissulfuribacterales;f__UBA3076;g__UBA3076;s__	k141_3361844_length_18377_cov_14.3804_6	DFE_0463
iron_reduction	A6_SemiBin_bin.73.fa	d__Bacteria;p__Desulfobacterota;c__Dissulfuribacteria;o__Dissulfuribacterales;f__UBA3076;g__UBA3076;s__	k141_3361844_length_18377_cov_14.3804_8	DFE_0465
iron_reduction	A6_SemiBin_bin.73.fa	d__Bacteria;p__Desulfobacterota;c__Dissulfuribacteria;o__Dissulfuribacterales;f__UBA3076;g__UBA3076;s__	k141_564410_length_2840_cov_13.0000_1	DFE_0451
iron_reduction	A6_SemiBin_bin.73.fa	d__Bacteria;p__Desulfobacterota;c__Dissulfuribacteria;o__Dissulfuribacterales;f__UBA3076;g__UBA3076;s__	k141_564410_length_2840_cov_13.0000_2	DFE_0449
iron_reduction	A6_SemiBin_bin.73.fa	d__Bacteria;p__Desulfobacterota;c__Dissulfuribacteria;o__Dissulfuribacterales;f__UBA3076;g__UBA3076;s__	k141_564410_length_2840_cov_13.0000_3	DFE_0448
iron_reduction	S9C2020.fa	d__Archaea;p__Halobacteriota;c__Methanosarcinia;o__Methanosarcinales;f__Methanocomedenaceae;g__Methanomarinus;s__Methanomarinus sp002926195	S9Ck141_3468973_length_19000_cov_30.5630_16	OmcZ
iron_reduction	A2_metabat2_bin.64.fa	d__Bacteria;p__Zixibacteria;c__MSB-5A5;o__UBA10806;f__UBA10806;g__;s__	k141_4657725_length_4648_cov_7.0000_1	2514223671 filler {pc} c(7)-type cytochrome triheme domain-containing protein [Ignavibacterium album Mat9-16; JCM 16511 : NC_017464]
iron_reduction	A2_metabat2_bin.64.fa	d__Bacteria;p__Zixibacteria;c__MSB-5A5;o__UBA10806;f__UBA10806;g__;s__	k141_4657725_length_4648_cov_7.0000_2	649844785 YP_004113753 (porin} hypothetical protein [Desulfurispirillum indicum S5 chromosome: NC_014836]
